# Supplementary material for: Spatial ecology of little egret (Egretta garzetta) in Hong Kong uncovers preference for commercial fishponds
Source: PeerJ. 2020 Sep 8;8:e9893. doi: 10.7717/peerj.9893 (PMC7485483; doi:10.7717/peerj.9893)
Supplement: Supplemental Information 3 [file peerj-08-9893-s003.csv]

Name	Season	Date	Code	DailyFix	Time	Year	Month	Day	Hour	Minute	Second	Latitude	Longitude	X	Y	Speed	Station	Voltage	Temperatur	Layer_Name	Habitat
CHI01	Autumn	2018-09-28	CHI0143371	15	05:07:00	2018	9	28	5	7	0	22.4746	114.019033	193232.6505	2488456.906	1.7	1	3.87	0	RamsarFishpondFLW	Fishpond
CHI01	Autumn	2018-09-28	CHI0143371	15	06:08:00	2018	9	28	6	8	0	22.476867	114.017983	193129.5293	2488710.245	0.5	1	3.87	0	RamsarFishpondFLW	Fishpond
CHI01	Autumn	2018-09-28	CHI0143371	15	07:09:00	2018	9	28	7	9	0	22.476633	114.01815	193146.2095	2488683.975	0.2	1	3.87	0	RamsarFishpondFLW	Fishpond
CHI01	Autumn	2018-09-28	CHI0143371	15	08:10:00	2018	9	28	8	10	0	22.4769	114.018417	193174.2924	2488713.012	0.6	1	3.89	0	RamsarFishpondFLW	Fishpond
CHI01	Autumn	2018-09-28	CHI0143371	15	09:10:00	2018	9	28	9	10	0	22.47625	114.01815	193145.3643	2488641.538	0.2	1	3.89	0	RamsarFishpondFLW	Fishpond
CHI01	Autumn	2018-09-28	CHI0143371	15	10:11:00	2018	9	28	10	11	0	22.47675	114.017867	193117.3262	2488697.519	0.1	1	3.91	0	RamsarFishpondFLW	Fishpond
CHI01	Autumn	2018-09-28	CHI0143371	15	11:12:00	2018	9	28	11	12	0	22.476717	114.01785	193115.5028	2488693.898	0.6	1	3.91	0	RamsarFishpondFLW	Fishpond
CHI01	Autumn	2018-09-28	CHI0143371	15	12:13:00	2018	9	28	12	13	0	22.476933	114.017717	193102.284	2488718.104	0.3	1	3.92	0	RamsarFishpondFLW	Fishpond
CHI01	Autumn	2018-09-28	CHI0143371	15	13:14:00	2018	9	28	13	14	0	22.476833	114.017883	193119.1569	2488706.683	0.4	1	3.94	0	RamsarFishpondFLW	Fishpond
CHI01	Autumn	2018-09-28	CHI0143371	15	14:15:00	2018	9	28	14	15	0	22.4768	114.0181	193141.4293	2488702.582	0.4	1	3.96	0	RamsarFishpondFLW	Fishpond
CHI01	Autumn	2018-09-28	CHI0143371	15	15:16:00	2018	9	28	15	16	0	22.476717	114.018133	193144.6443	2488693.317	0.3	1	3.97	0	RamsarFishpondFLW	Fishpond
CHI01	Autumn	2018-09-28	CHI0143371	15	16:16:00	2018	9	28	16	16	0	22.476483	114.017433	193072.0465	2488668.825	0.6	1	3.97	0	RamsarFishpondFLW	Fishpond
CHI01	Autumn	2018-09-28	CHI0143371	15	17:17:00	2018	9	28	17	17	0	22.476783	114.017867	193117.399	2488701.176	0.1	1	3.97	0	RamsarFishpondFLW	Fishpond
CHI01	Autumn	2018-09-28	CHI0143371	15	18:18:00	2018	9	28	18	18	0	22.47485	114.020133	193346.474	2488482.352	0.2	1	3.97	0	RamsarFishpondFLW	Fishpond
CHI01	Autumn	2018-09-28	CHI0143371	15	19:19:00	2018	9	28	19	19	0	22.4757	114.019783	193312.3073	2488577.25	0.4	1	3.96	0	RamsarFishpondFLW	Fishpond
CHI01	Autumn	2018-09-29	CHI0143372	15	05:07:00	2018	9	29	5	7	0	22.47325	114.020983	193430.4756	2488303.328	0.1	1	3.92	0	RamsarFishpondFLW	Fishpond
CHI01	Autumn	2018-09-29	CHI0143372	15	06:08:00	2018	9	29	6	8	0	22.473617	114.018967	193223.6859	2488348.124	0.3	1	3.94	0	RamsarFishpondFLW	Fishpond
CHI01	Autumn	2018-09-29	CHI0143372	15	07:09:00	2018	9	29	7	9	0	22.477283	114.017717	193103.0565	2488756.884	0.2	1	3.95	0	Mangrove 1	Mangrove
CHI01	Autumn	2018-09-29	CHI0143372	15	08:09:00	2018	9	29	8	9	0	22.476867	114.018617	193194.8143	2488708.945	1.1	1	3.97	0	RamsarFishpondFLW	Fishpond
CHI01	Autumn	2018-09-29	CHI0143372	15	09:10:00	2018	9	29	9	10	0	22.47665	114.018033	193134.1991	2488686.099	0.3	1	3.95	0	RamsarFishpondFLW	Fishpond
CHI01	Autumn	2018-09-29	CHI0143372	15	10:11:00	2018	9	29	10	11	0	22.476133	114.018467	193177.7489	2488627.925	0.4	1	3.97	0	RamsarFishpondFLW	Fishpond
CHI01	Autumn	2018-09-29	CHI0143372	15	11:12:00	2018	9	29	11	12	0	22.467983	114.013983	192698.0088	2487734.093	0.4	1	4	0	OutsideFishpondFLW	Fishpond
CHI01	Autumn	2018-09-29	CHI0143372	15	12:13:00	2018	9	29	12	13	0	22.469683	114.013467	192648.6269	2487923.515	0.4	1	4.05	0	RamsarFishpondFLW	Fishpond
CHI01	Autumn	2018-09-29	CHI0143372	15	13:14:00	2018	9	29	13	14	0	22.4772	114.018233	193156.0073	2488746.629	0.6	1	4.08	0	RamsarFishpondFLW	Fishpond
CHI01	Autumn	2018-09-29	CHI0143372	15	14:15:00	2018	9	29	14	15	0	22.476817	114.018467	193179.258	2488703.713	0.6	1	4.11	0	RamsarFishpondFLW	Fishpond
CHI01	Autumn	2018-09-29	CHI0143372	15	15:16:00	2018	9	29	15	16	0	22.476433	114.01795	193125.1734	2488662.225	0.1	1	4.11	0	RamsarFishpondFLW	Fishpond
CHI01	Autumn	2018-09-29	CHI0143372	15	16:17:00	2018	9	29	16	17	0	22.4767	114.01775	193105.168	2488692.219	0.1	1	4.14	0	RamsarFishpondFLW	Fishpond
CHI01	Autumn	2018-09-29	CHI0143372	15	17:18:00	2018	9	29	17	18	0	22.4765	114.017967	193127.0718	2488669.614	0.5	1	4.13	0	RamsarFishpondFLW	Fishpond
CHI01	Autumn	2018-09-29	CHI0143372	15	18:18:00	2018	9	29	18	18	0	22.476433	114.018183	193149.1663	2488661.747	0.5	1	4.12	0	RamsarFishpondFLW	Fishpond
CHI01	Autumn	2018-09-29	CHI0143372	15	19:19:00	2018	9	29	19	19	0	22.4752	114.019667	193299.2597	2488522.087	0.3	1	4.11	0	RamsarFishpondFLW	Fishpond
CHI01	Autumn	2018-09-30	CHI0143373	15	05:07:00	2018	9	30	5	7	0	22.475183	114.019917	193324.9658	2488519.691	0.1	1	4.09	0	RamsarFishpondFLW	Fishpond
CHI01	Autumn	2018-09-30	CHI0143373	15	06:08:00	2018	9	30	6	8	0	22.46945	114.013567	192658.41	2487897.493	0	1	4.06	0	RamsarFishpondFLW	Fishpond
CHI01	Autumn	2018-09-30	CHI0143373	15	07:09:00	2018	9	30	7	9	0	22.467617	114.0143	192729.8451	2487692.889	0.6	1	4.07	0	OutsideFishpondFLW	Fishpond
CHI01	Autumn	2018-09-30	CHI0143373	15	08:10:00	2018	9	30	8	10	0	22.476433	114.018717	193204.1541	2488660.652	1.5	1	4.08	0	RamsarFishpondFLW	Fishpond
CHI01	Autumn	2018-09-30	CHI0143373	15	09:12:00	2018	9	30	9	12	0	22.476533	114.018267	193158.0367	2488672.655	0.1	1	4.13	0	RamsarFishpondFLW	Fishpond
CHI01	Autumn	2018-09-30	CHI0143373	15	10:12:00	2018	9	30	10	12	0	22.473367	114.017517	193073.8196	2488323.396	0.4	1	4.16	0	RamsarFishpondFLW	Fishpond
CHI01	Autumn	2018-09-30	CHI0143373	15	11:13:00	2018	9	30	11	13	0	22.4765	114.0177	193099.5779	2488670.161	0.6	1	4.19	0	RamsarFishpondFLW	Fishpond
CHI01	Autumn	2018-09-30	CHI0143373	15	12:14:00	2018	9	30	12	14	0	22.477017	114.018	193131.6108	2488726.83	0.8	1	4.22	0	RamsarFishpondFLW	Fishpond
CHI01	Autumn	2018-09-30	CHI0143373	15	13:15:00	2018	9	30	13	15	0	22.477067	114.018067	193138.6203	2488732.233	0.5	1	4.24	0	RamsarFishpondFLW	Fishpond
CHI01	Autumn	2018-09-30	CHI0143373	15	14:16:00	2018	9	30	14	16	0	22.472333	114.014633	192774.5531	2488214.745	0	1	4.3	0	RamsarFishpondFLW	Fishpond
CHI01	Autumn	2018-09-30	CHI0143373	15	15:17:00	2018	9	30	15	17	0	22.47245	114.0145	192761.1156	2488227.982	0.2	1	4.32	0	RamsarFishpondFLW	Fishpond
CHI01	Autumn	2018-09-30	CHI0143373	15	16:18:00	2018	9	30	16	18	0	22.470317	114.01485	192792.4467	2487990.924	0.5	1	4.3	0	RamsarFishpondFLW	Fishpond
CHI01	Autumn	2018-09-30	CHI0143373	15	17:19:00	2018	9	30	17	19	0	22.47035	114.012217	192521.3776	2487999.987	0.4	1	4.27	0	RamsarFishpondFLW	Fishpond
CHI01	Autumn	2018-09-30	CHI0143373	15	18:20:00	2018	9	30	18	20	0	22.470933	114.01125	192423.0865	2488066.571	0.1	1	4.25	0	RamsarFishpondFLW	Fishpond
CHI01	Autumn	2018-09-30	CHI0143373	15	19:21:00	2018	9	30	19	21	0	22.471	114.0114	192438.6813	2488073.687	0.8	1	4.26	0	RamsarFishpondFLW	Fishpond
CHI01	Autumn	2018-10-01	CHI0143374	14	05:07:00	2018	10	1	5	7	0	22.470833	114.011167	192414.3182	2488055.662	0.2	1	4.2	0	RamsarFishpondFLW	Fishpond
CHI01	Autumn	2018-10-01	CHI0143374	14	06:08:00	2018	10	1	6	8	0	22.4688	114.012817	192579.7393	2487827.012	0.2	1	4.2	0	RamsarFishpondFLW	Fishpond
CHI01	Autumn	2018-10-01	CHI0143374	14	07:09:00	2018	10	1	7	9	0	22.4727	114.01455	192766.8167	2488255.58	0.1	1	4.21	0	RamsarFishpondFLW	Fishpond
CHI01	Autumn	2018-10-01	CHI0143374	14	09:11:00	2018	10	1	9	11	0	22.470583	114.011083	192405.1152	2488028.134	0.5	1	4.2	0	RamsarFishpondFLW	Fishpond
CHI01	Autumn	2018-10-01	CHI0143374	14	10:12:00	2018	10	1	10	12	0	22.4742	114.016167	192936.6412	2488418.463	0.4	1	4.24	0	RamsarFishpondFLW	Fishpond
CHI01	Autumn	2018-10-01	CHI0143374	14	11:13:00	2018	10	1	11	13	0	22.4742	114.016417	192962.3851	2488417.95	0.6	1	4.3	0	RamsarFishpondFLW	Fishpond
CHI01	Autumn	2018-10-01	CHI0143374	14	12:15:00	2018	10	1	12	15	0	22.4685	114.01	192288.9821	2487799.56	0.7	1	4.32	0	HKWP	MitigationWetland
CHI01	Autumn	2018-10-01	CHI0143374	14	13:17:00	2018	10	1	13	17	0	22.47275	114.0142	192730.8853	2488261.838	1.7	1	4.31	0	RamsarFishpondFLW	Fishpond
CHI01	Autumn	2018-10-01	CHI0143374	14	14:18:00	2018	10	1	14	18	0	22.474317	114.016467	192967.7921	2488430.811	0.3	1	4.32	0	RamsarFishpondFLW	Fishpond
CHI01	Autumn	2018-10-01	CHI0143374	14	15:19:00	2018	10	1	15	19	0	22.472583	114.0145	192761.4094	2488242.719	0.2	1	4.32	0	RamsarFishpondFLW	Fishpond
CHI01	Autumn	2018-10-01	CHI0143374	14	16:21:00	2018	10	1	16	21	0	22.4743	114.016383	192959.1047	2488429.1	0.4	1	4.3	0	RamsarFishpondFLW	Fishpond
CHI01	Autumn	2018-10-01	CHI0143374	14	17:22:00	2018	10	1	17	22	0	22.473	114.0143	192741.7353	2488289.333	0.3	1	4.29	0	RamsarFishpondFLW	Fishpond
CHI01	Autumn	2018-10-01	CHI0143374	14	18:23:00	2018	10	1	18	23	0	22.470917	114.01145	192443.6467	2488064.387	0.1	1	4.28	0	RamsarFishpondFLW	Fishpond
CHI01	Autumn	2018-10-01	CHI0143374	14	19:23:00	2018	10	1	19	23	0	22.470933	114.011217	192419.6882	2488066.639	0.1	1	4.26	0	RamsarFishpondFLW	Fishpond
CHI01	Autumn	2018-10-02	CHI0143375	15	05:08:00	2018	10	2	5	8	0	22.4709	114.011217	192419.6152	2488062.983	0	1	4.2	0	RamsarFishpondFLW	Fishpond
CHI01	Autumn	2018-10-02	CHI0143375	15	06:08:00	2018	10	2	6	8	0	22.472533	114.014433	192754.3995	2488237.316	0.6	1	4.21	0	RamsarFishpondFLW	Fishpond
CHI01	Autumn	2018-10-02	CHI0143375	15	07:09:00	2018	10	2	7	9	0	22.473033	114.014517	192764.154	2488292.544	0.8	1	4.22	0	RamsarFishpondFLW	Fishpond
CHI01	Autumn	2018-10-02	CHI0143375	15	08:10:00	2018	10	2	8	10	0	22.472917	114.01435	192746.7007	2488280.034	0.6	1	4.24	0	RamsarFishpondFLW	Fishpond
CHI01	Autumn	2018-10-02	CHI0143375	15	09:11:00	2018	10	2	9	11	0	22.474183	114.0165	192970.8945	2488415.896	0.2	1	4.26	0	RamsarFishpondFLW	Fishpond
CHI01	Autumn	2018-10-02	CHI0143375	15	10:12:00	2018	10	2	10	12	0	22.47675	114.01775	193105.2783	2488697.759	0.4	1	4.28	0	RamsarFishpondFLW	Fishpond
CHI01	Autumn	2018-10-02	CHI0143375	15	11:13:00	2018	10	2	11	13	0	22.472717	114.0144	192751.4077	2488257.771	0.7	1	4.32	0	RamsarFishpondFLW	Fishpond
CHI01	Autumn	2018-10-02	CHI0143375	15	12:16:00	2018	10	2	12	16	0	22.473233	114.014433	192755.9458	2488314.877	1	1	4.3	0	RamsarFishpondFLW	Fishpond
CHI01	Autumn	2018-10-02	CHI0143375	15	13:17:00	2018	10	2	13	17	0	22.469833	114.01445	192750.1863	2487938.117	1.7	1	4.3	0	RamsarFishpondFLW	Fishpond
CHI01	Autumn	2018-10-02	CHI0143375	15	14:18:00	2018	10	2	14	18	0	22.468	114.014133	192713.4933	2487735.669	5.5	0	4.32	0	OutsideFishpondFLW	Fishpond
CHI01	Autumn	2018-10-02	CHI0143375	15	15:20:00	2018	10	2	15	20	0	22.47275	114.014417	192753.2312	2488261.393	0.9	1	4.31	0	RamsarFishpondFLW	Fishpond
CHI01	Autumn	2018-10-02	CHI0143375	15	16:21:00	2018	10	2	16	21	0	22.469533	114.013517	192653.4444	2487906.792	0.5	1	4.32	0	RamsarFishpondFLW	Fishpond
CHI01	Autumn	2018-10-02	CHI0143375	15	17:22:00	2018	10	2	17	22	0	22.4728	114.014317	192743.044	2488267.138	0.2	1	4.29	0	RamsarFishpondFLW	Fishpond
CHI01	Autumn	2018-10-02	CHI0143375	15	18:23:00	2018	10	2	18	23	0	22.470933	114.01105	192402.4909	2488066.982	0.7	1	4.28	0	RamsarFishpondFLW	Fishpond
CHI01	Autumn	2018-10-02	CHI0143375	15	19:24:00	2018	10	2	19	24	0	22.4709	114.0109	192386.9712	2488063.634	0.9	1	4.28	0	RamsarFishpondFLW	Fishpond
CHI01	Autumn	2018-10-03	CHI0143376	15	05:06:00	2018	10	3	5	6	0	22.47065	114.011467	192444.807	2488034.768	0	1	4.21	0	RamsarFishpondFLW	Fishpond
CHI01	Autumn	2018-10-03	CHI0143376	15	06:07:00	2018	10	3	6	7	0	22.472733	114.014517	192763.4913	2488259.304	0.4	1	4.22	0	RamsarFishpondFLW	Fishpond
CHI01	Autumn	2018-10-03	CHI0143376	15	07:08:00	2018	10	3	7	8	0	22.47115	114.014983	192807.9824	2488082.949	0	1	4.21	0	RamsarFishpondFLW	Fishpond
CHI01	Autumn	2018-10-03	CHI0143376	15	08:09:00	2018	10	3	8	9	0	22.476817	114.017883	193119.1216	2488704.91	0.2	1	4.26	0	RamsarFishpondFLW	Fishpond
CHI01	Autumn	2018-10-03	CHI0143376	15	09:10:00	2018	10	3	9	10	0	22.47335	114.014417	192754.5566	2488327.874	0.6	1	4.29	0	RamsarFishpondFLW	Fishpond
CHI01	Autumn	2018-10-03	CHI0143376	15	10:11:00	2018	10	3	10	11	0	22.46975	114.013733	192676.1673	2487930.392	5.1	0	4.32	0	RamsarFishpondFLW	Fishpond
CHI01	Autumn	2018-10-03	CHI0143376	15	11:13:00	2018	10	3	11	13	0	22.467883	114.014083	192708.0859	2487722.807	8.1	0	4.31	0	OutsideFishpondFLW	Fishpond
CHI01	Autumn	2018-10-03	CHI0143376	15	12:16:00	2018	10	3	12	16	0	22.469883	114.014833	192789.7376	2487942.871	2.7	1	4.31	0	RamsarFishpondFLW	Fishpond
CHI01	Autumn	2018-10-03	CHI0143376	15	13:19:00	2018	10	3	13	19	0	22.469617	114.013167	192617.5874	2487916.818	0.4	1	4.32	0	RamsarFishpondFLW	Fishpond
CHI01	Autumn	2018-10-03	CHI0143376	15	14:22:00	2018	10	3	14	22	0	22.4731	114.014367	192748.8556	2488300.276	0	1	4.31	0	RamsarFishpondFLW	Fishpond
CHI01	Autumn	2018-10-03	CHI0143376	15	15:23:00	2018	10	3	15	23	0	22.472967	114.014367	192748.5618	2488285.539	2.8	1	4.32	0	RamsarFishpondFLW	Fishpond
CHI01	Autumn	2018-10-03	CHI0143376	15	16:24:00	2018	10	3	16	24	0	22.474167	114.017583	193082.3814	2488411.902	0.4	1	4.3	0	RamsarFishpondFLW	Fishpond
CHI01	Autumn	2018-10-03	CHI0143376	15	17:25:00	2018	10	3	17	25	0	22.4749	114.016933	193017.0654	2488494.453	1.6	1	4.28	0	RamsarFishpondFLW	Fishpond
CHI01	Autumn	2018-10-03	CHI0143376	15	18:26:00	2018	10	3	18	26	0	22.4708	114.011483	192446.7863	2488051.356	0.2	1	4.26	0	RamsarFishpondFLW	Fishpond
CHI01	Autumn	2018-10-03	CHI0143376	15	19:27:00	2018	10	3	19	27	0	22.471	114.010767	192373.4963	2488074.988	0.2	1	4.24	0	RamsarFishpondFLW	Fishpond
CHI01	Autumn	2018-10-04	CHI0143377	15	05:07:00	2018	10	4	5	7	0	22.471267	114.011167	192415.2779	2488103.75	0.1	1	4.19	0	RamsarFishpondFLW	Fishpond
CHI01	Autumn	2018-10-04	CHI0143377	15	06:08:00	2018	10	4	6	8	0	22.469067	114.012883	192587.126	2487856.46	0.7	1	4.17	0	RamsarFishpondFLW	Fishpond
CHI01	Autumn	2018-10-04	CHI0143377	15	07:09:00	2018	10	4	7	9	0	22.472717	114.0143	192741.1101	2488257.977	0.1	1	4.18	0	RamsarFishpondFLW	Fishpond
CHI01	Autumn	2018-10-04	CHI0143377	15	08:10:00	2018	10	4	8	10	0	22.47695	114.0176	193090.2737	2488720.227	0.4	1	4.21	0	Mangrove 1	Mangrove
CHI01	Autumn	2018-10-04	CHI0143377	15	09:10:00	2018	10	4	9	10	0	22.474467	114.0177	193095.0915	2488444.902	0.9	1	4.24	0	RamsarFishpondFLW	Fishpond
CHI01	Autumn	2018-10-04	CHI0143377	15	10:11:00	2018	10	4	10	11	0	22.474083	114.017633	193087.3448	2488402.492	0.3	1	4.32	0	RamsarFishpondFLW	Fishpond
CHI01	Autumn	2018-10-04	CHI0143377	15	11:14:00	2018	10	4	11	14	0	22.47415	114.017567	193080.6963	2488410.051	0.5	1	4.32	0	RamsarFishpondFLW	Fishpond
CHI01	Autumn	2018-10-04	CHI0143377	15	12:17:00	2018	10	4	12	17	0	22.474267	114.017433	193067.1558	2488423.29	2.6	1	4.32	0	RamsarFishpondFLW	Fishpond
CHI01	Autumn	2018-10-04	CHI0143377	15	13:19:00	2018	10	4	13	19	0	22.47395	114.017283	193051.0099	2488388.473	0.5	1	4.32	0	RamsarFishpondFLW	Fishpond
CHI01	Autumn	2018-10-04	CHI0143377	15	14:21:00	2018	10	4	14	21	0	22.47465	114.01715	193038.8591	2488466.307	3.3	1	4.31	0	RamsarFishpondFLW	Fishpond
CHI01	Autumn	2018-10-04	CHI0143377	15	15:23:00	2018	10	4	15	23	0	22.47585	114.021117	193450.0052	2488591.137	6.3	0	4.31	0	RamsarFishpondFLW	Fishpond
CHI01	Autumn	2018-10-04	CHI0143377	15	16:24:00	2018	10	4	16	24	0	22.47375	114.015083	192824.0221	2488370.827	0.1	1	4.3	0	RamsarFishpondFLW	Fishpond
CHI01	Autumn	2018-10-04	CHI0143377	15	17:25:00	2018	10	4	17	25	0	22.474067	114.017833	193107.9045	2488400.309	0.7	1	4.29	0	RamsarFishpondFLW	Fishpond
CHI01	Autumn	2018-10-04	CHI0143377	15	18:26:00	2018	10	4	18	26	0	22.474783	114.0197	193301.7382	2488475.815	1.7	1	4.26	0	RamsarFishpondFLW	Fishpond
CHI01	Autumn	2018-10-04	CHI0143377	15	19:27:00	2018	10	4	19	27	0	22.474883	114.019717	193303.7093	2488486.861	0.7	1	4.25	0	RamsarFishpondFLW	Fishpond
CHI01	Autumn	2018-10-05	CHI0143378	15	05:07:00	2018	10	5	5	7	0	22.474867	114.019667	193298.5253	2488485.19	0.2	1	4.18	0	RamsarFishpondFLW	Fishpond
CHI01	Autumn	2018-10-05	CHI0143378	15	06:08:00	2018	10	5	6	8	0	22.4752	114.018783	193208.2303	2488523.899	1.1	1	4.17	0	RamsarFishpondFLW	Fishpond
CHI01	Autumn	2018-10-05	CHI0143378	15	07:09:00	2018	10	5	7	9	0	22.476517	114.018083	193139.0543	2488671.26	1.7	1	4.17	0	RamsarFishpondFLW	Fishpond
CHI01	Autumn	2018-10-05	CHI0143378	15	08:10:00	2018	10	5	8	10	0	22.47425	114.017783	193103.1596	2488420.688	0.9	1	4.19	0	RamsarFishpondFLW	Fishpond
CHI01	Autumn	2018-10-05	CHI0143378	15	09:10:00	2018	10	5	9	10	0	22.476383	114.0182	193150.8065	2488656.172	0.4	1	4.22	0	RamsarFishpondFLW	Fishpond
CHI01	Autumn	2018-10-05	CHI0143378	15	10:11:00	2018	10	5	10	11	0	22.474533	114.018133	193139.8253	2488451.327	0.5	1	4.29	0	RamsarFishpondFLW	Fishpond
CHI01	Autumn	2018-10-05	CHI0143378	15	11:13:00	2018	10	5	11	13	0	22.4742	114.017083	193030.9666	2488416.584	0.2	1	4.3	0	RamsarFishpondFLW	Fishpond
CHI01	Autumn	2018-10-05	CHI0143378	15	12:15:00	2018	10	5	12	15	0	22.474067	114.016767	192998.1328	2488402.496	0.3	1	4.3	0	RamsarFishpondFLW	Fishpond
CHI01	Autumn	2018-10-05	CHI0143378	15	13:17:00	2018	10	5	13	17	0	22.474517	114.017	193023.1193	2488451.878	0.5	1	4.31	0	RamsarFishpondFLW	Fishpond
CHI01	Autumn	2018-10-05	CHI0143378	15	14:19:00	2018	10	5	14	19	0	22.474883	114.018017	193128.6525	2488490.346	0.6	1	4.28	0	RamsarFishpondFLW	Fishpond
CHI01	Autumn	2018-10-05	CHI0143378	15	15:21:00	2018	10	5	15	21	0	22.474317	114.017417	193065.6185	2488428.863	3	1	4.31	0	RamsarFishpondFLW	Fishpond
CHI01	Autumn	2018-10-05	CHI0143378	15	16:23:00	2018	10	5	16	23	0	22.474183	114.017517	193075.6203	2488413.81	0	1	4.28	0	RamsarFishpondFLW	Fishpond
CHI01	Autumn	2018-10-05	CHI0143378	15	17:24:00	2018	10	5	17	24	0	22.474117	114.018	193125.2117	2488405.507	0.7	1	4.3	0	RamsarFishpondFLW	Fishpond
CHI01	Autumn	2018-10-05	CHI0143378	15	18:24:00	2018	10	5	18	24	0	22.47475	114.019817	193313.7135	2488471.919	1.2	1	4.27	0	RamsarFishpondFLW	Fishpond
CHI01	Autumn	2018-10-05	CHI0143378	15	19:25:00	2018	10	5	19	25	0	22.4747	114.019583	193289.5072	2488466.859	0.3	1	4.24	0	RamsarFishpondFLW	Fishpond
CHI01	Autumn	2018-10-06	CHI0143379	15	05:07:00	2018	10	6	5	7	0	22.474917	114.019467	193278.0407	2488491.14	0.1	1	4.18	0	RamsarFishpondFLW	Fishpond
CHI01	Autumn	2018-10-06	CHI0143379	15	06:08:00	2018	10	6	6	8	0	22.474483	114.018083	193134.5662	2488445.89	0.2	1	4.17	0	RamsarFishpondFLW	Fishpond
CHI01	Autumn	2018-10-06	CHI0143379	15	07:09:00	2018	10	6	7	9	0	22.474517	114.017567	193081.5062	2488450.715	0.6	1	4.19	0	RamsarFishpondFLW	Fishpond
CHI01	Autumn	2018-10-06	CHI0143379	15	08:10:00	2018	10	6	8	10	0	22.473833	114.0181	193134.8827	2488373.834	0.2	1	4.2	0	RamsarFishpondFLW	Fishpond
CHI01	Autumn	2018-10-06	CHI0143379	15	09:10:00	2018	10	6	9	10	0	22.47565	114.01775	193102.8508	2488575.878	0.3	1	4.28	0	RamsarFishpondFLW	Fishpond
CHI01	Autumn	2018-10-06	CHI0143379	15	10:12:00	2018	10	6	10	12	0	22.475767	114.017117	193037.9264	2488590.14	0.7	1	4.31	0	RamsarFishpondFLW	Fishpond
CHI01	Autumn	2018-10-06	CHI0143379	15	11:14:00	2018	10	6	11	14	0	22.4742	114.017467	193070.5091	2488415.796	1.8	1	4.31	0	RamsarFishpondFLW	Fishpond
CHI01	Autumn	2018-10-06	CHI0143379	15	12:18:00	2018	10	6	12	18	0	22.473983	114.017717	193095.7741	2488391.24	2.7	1	4.31	0	RamsarFishpondFLW	Fishpond
CHI01	Autumn	2018-10-06	CHI0143379	15	13:19:00	2018	10	6	13	19	0	22.474133	114.017633	193087.4551	2488408.032	1.3	1	4.32	0	RamsarFishpondFLW	Fishpond
CHI01	Autumn	2018-10-06	CHI0143379	15	14:22:00	2018	10	6	14	22	0	22.474233	114.017533	193077.3783	2488419.317	1.1	1	4.32	0	RamsarFishpondFLW	Fishpond
CHI01	Autumn	2018-10-06	CHI0143379	15	15:24:00	2018	10	6	15	24	0	22.474733	114.01705	193028.7448	2488475.709	0.1	1	4.28	0	RamsarFishpondFLW	Fishpond
CHI01	Autumn	2018-10-06	CHI0143379	15	16:25:00	2018	10	6	16	25	0	22.47435	114.018083	193134.2728	2488431.153	0.1	1	4.31	0	RamsarFishpondFLW	Fishpond
CHI01	Autumn	2018-10-06	CHI0143379	15	17:26:00	2018	10	6	17	26	0	22.4741	114.017783	193102.8286	2488404.068	0.4	1	4.27	0	RamsarFishpondFLW	Fishpond
CHI01	Autumn	2018-10-06	CHI0143379	15	18:27:00	2018	10	6	18	27	0	22.475033	114.019583	193290.2415	2488503.755	0.5	1	4.25	0	RamsarFishpondFLW	Fishpond
CHI01	Autumn	2018-10-06	CHI0143379	15	19:28:00	2018	10	6	19	28	0	22.475433	114.019467	193279.1787	2488548.314	1.9	1	4.24	0	RamsarFishpondFLW	Fishpond
CHI01	Autumn	2018-10-07	CHI0143380	15	05:06:00	2018	10	7	5	6	0	22.475083	114.019933	193326.3929	2488508.578	0.1	1	4.19	0	RamsarFishpondFLW	Fishpond
CHI01	Autumn	2018-10-07	CHI0143380	15	06:07:00	2018	10	7	6	7	0	22.476217	114.01735	193062.9126	2488639.523	12	0	4.17	0	RamsarFishpondFLW	Fishpond
CHI01	Autumn	2018-10-07	CHI0143380	15	07:08:00	2018	10	7	7	8	0	22.4708	114.013517	192656.2437	2488047.178	0.4	1	4.17	0	RamsarFishpondFLW	Fishpond
CHI01	Autumn	2018-10-07	CHI0143380	15	08:09:00	2018	10	7	8	9	0	22.4708	114.013983	192704.2315	2488046.221	0.1	1	4.2	0	RamsarFishpondFLW	Fishpond
CHI01	Autumn	2018-10-07	CHI0143380	15	09:10:00	2018	10	7	9	10	0	22.470633	114.014333	192739.9049	2488026.998	0.2	1	4.21	0	RamsarFishpondFLW	Fishpond
CHI01	Autumn	2018-10-07	CHI0143380	15	10:11:00	2018	10	7	10	11	0	22.470933	114.014833	192792.0565	2488059.212	0.2	1	4.25	0	RamsarFishpondFLW	Fishpond
CHI01	Autumn	2018-10-07	CHI0143380	15	11:11:00	2018	10	7	11	11	0	22.4709	114.0146	192767.9897	2488056.034	0.2	1	4.26	0	RamsarFishpondFLW	Fishpond
CHI01	Autumn	2018-10-07	CHI0143380	15	12:13:00	2018	10	7	12	13	0	22.470767	114.014683	192776.2432	2488041.127	10	0	4.3	0	RamsarFishpondFLW	Fishpond
CHI01	Autumn	2018-10-07	CHI0143380	15	13:14:00	2018	10	7	13	14	0	22.470717	114.014767	192784.7829	2488035.415	0.4	1	4.32	0	RamsarFishpondFLW	Fishpond
CHI01	Autumn	2018-10-07	CHI0143380	15	14:16:00	2018	10	7	14	16	0	22.4708	114.014883	192796.9116	2488044.373	2	1	4.3	0	RamsarFishpondFLW	Fishpond
CHI01	Autumn	2018-10-07	CHI0143380	15	15:17:00	2018	10	7	15	17	0	22.47055	114.014533	192760.3172	2488017.391	0.1	1	4.28	0	RamsarFishpondFLW	Fishpond
CHI01	Autumn	2018-10-07	CHI0143380	15	16:18:00	2018	10	7	16	18	0	22.470383	114.014433	192749.6505	2487999.093	2.4	1	4.31	0	RamsarFishpondFLW	Fishpond
CHI01	Autumn	2018-10-07	CHI0143380	15	17:19:00	2018	10	7	17	19	0	22.470717	114.01465	192772.7345	2488035.655	7.6	0	4.29	0	RamsarFishpondFLW	Fishpond
CHI01	Autumn	2018-10-07	CHI0143380	15	18:20:00	2018	10	7	18	20	0	22.470783	114.011233	192421.0042	2488049.986	0.1	1	4.24	0	RamsarFishpondFLW	Fishpond
CHI01	Autumn	2018-10-07	CHI0143380	15	19:21:00	2018	10	7	19	21	0	22.470883	114.011267	192424.7266	2488060.996	0.3	1	4.24	0	RamsarFishpondFLW	Fishpond
CHI01	Autumn	2018-10-08	CHI0143381	15	05:07:00	2018	10	8	5	7	0	22.470817	114.011217	192419.4317	2488053.786	0	1	4.16	0	RamsarFishpondFLW	Fishpond
CHI01	Autumn	2018-10-08	CHI0143381	15	06:08:00	2018	10	8	6	8	0	22.470367	114.01425	192730.7701	2487997.696	10	0	4.16	0	RamsarFishpondFLW	Fishpond
CHI01	Autumn	2018-10-08	CHI0143381	15	07:09:00	2018	10	8	7	9	0	22.4757	114.017567	193084.1169	2488581.793	0.4	1	4.15	0	RamsarFishpondFLW	Fishpond
CHI01	Autumn	2018-10-08	CHI0143381	15	08:10:00	2018	10	8	8	10	0	22.474283	114.017683	193092.9349	2488424.55	0.4	1	4.18	0	RamsarFishpondFLW	Fishpond
CHI01	Autumn	2018-10-08	CHI0143381	15	09:11:00	2018	10	8	9	11	0	22.471233	114.015033	192813.3145	2488092.042	0.3	1	4.24	0	RamsarFishpondFLW	Fishpond
CHI01	Autumn	2018-10-08	CHI0143381	15	10:12:00	2018	10	8	10	12	0	22.47115	114.014833	192792.5357	2488083.256	0.4	1	4.26	0	RamsarFishpondFLW	Fishpond
CHI01	Autumn	2018-10-08	CHI0143381	15	11:13:00	2018	10	8	11	13	0	22.471067	114.014833	192792.3524	2488074.06	0.1	1	4.32	0	RamsarFishpondFLW	Fishpond
CHI01	Autumn	2018-10-08	CHI0143381	15	12:14:00	2018	10	8	12	14	0	22.471	114.014883	192797.3533	2488066.534	0.8	1	4.32	0	RamsarFishpondFLW	Fishpond
CHI01	Autumn	2018-10-08	CHI0143381	15	13:16:00	2018	10	8	13	16	0	22.470933	114.014817	192790.4088	2488059.245	0.1	1	4.31	0	RamsarFishpondFLW	Fishpond
CHI01	Autumn	2018-10-08	CHI0143381	15	14:18:00	2018	10	8	14	18	0	22.470433	114.014267	192732.6666	2488004.974	0.1	1	4.32	0	RamsarFishpondFLW	Fishpond
CHI01	Autumn	2018-10-08	CHI0143381	15	15:20:00	2018	10	8	15	20	0	22.4708	114.01475	192783.2156	2488044.646	0.3	1	4.3	0	RamsarFishpondFLW	Fishpond
CHI01	Autumn	2018-10-08	CHI0143381	15	16:21:00	2018	10	8	16	21	0	22.47075	114.014633	192771.0567	2488039.346	0.1	1	4.3	0	RamsarFishpondFLW	Fishpond
CHI01	Autumn	2018-10-08	CHI0143381	15	17:22:00	2018	10	8	17	22	0	22.470667	114.014917	192800.1192	2488029.567	0.9	1	4.26	0	RamsarFishpondFLW	Fishpond
CHI01	Autumn	2018-10-08	CHI0143381	15	18:23:00	2018	10	8	18	23	0	22.475	114.0199	193322.8117	2488499.449	0.2	1	4.25	0	RamsarFishpondFLW	Fishpond
CHI01	Autumn	2018-10-08	CHI0143381	15	19:24:00	2018	10	8	19	24	0	22.4751	114.019717	193304.1879	2488510.904	0.2	1	4.24	0	RamsarFishpondFLW	Fishpond
CHI01	Autumn	2018-10-09	CHI0143382	15	05:06:00	2018	10	9	5	6	0	22.473633	114.021033	193436.4685	2488345.663	0.4	1	4.17	0	RamsarFishpondFLW	Fishpond
CHI01	Autumn	2018-10-09	CHI0143382	15	06:07:00	2018	10	9	6	7	0	22.474367	114.017633	193087.9715	2488433.96	0.2	1	4.15	0	RamsarFishpondFLW	Fishpond
CHI01	Autumn	2018-10-09	CHI0143382	15	07:08:00	2018	10	9	7	8	0	22.471533	114.013533	192659.5109	2488128.362	0.4	1	4.16	0	RamsarFishpondFLW	Fishpond
CHI01	Autumn	2018-10-09	CHI0143382	15	08:09:00	2018	10	9	8	9	0	22.471033	114.014983	192807.724	2488069.985	0.1	1	4.19	0	RamsarFishpondFLW	Fishpond
CHI01	Autumn	2018-10-09	CHI0143382	15	09:10:00	2018	10	9	9	10	0	22.471067	114.015117	192821.5981	2488073.477	0.2	1	4.22	0	RamsarFishpondFLW	Fishpond
CHI01	Autumn	2018-10-09	CHI0143382	15	10:11:00	2018	10	9	10	11	0	22.47105	114.015083	192818.0593	2488071.663	0.4	1	4.26	0	RamsarFishpondFLW	Fishpond
CHI01	Autumn	2018-10-09	CHI0143382	15	11:11:00	2018	10	9	11	11	0	22.46855	114.013617	192661.5706	2487797.669	0.2	1	4.26	0	RamsarFishpondFLW	Fishpond
CHI01	Autumn	2018-10-09	CHI0143382	15	12:12:00	2018	10	9	12	12	0	22.4699	114.013333	192635.3072	2487947.834	0.2	1	4.28	0	RamsarFishpondFLW	Fishpond
CHI01	Autumn	2018-10-09	CHI0143382	15	13:13:00	2018	10	9	13	13	0	22.471	114.01485	192793.9551	2488066.601	0.4	1	4.28	0	RamsarFishpondFLW	Fishpond
CHI01	Autumn	2018-10-09	CHI0143382	15	14:15:00	2018	10	9	14	15	0	22.470733	114.014433	192750.4236	2488037.873	1.3	1	4.32	0	RamsarFishpondFLW	Fishpond
CHI01	Autumn	2018-10-09	CHI0143382	15	15:16:00	2018	10	9	15	16	0	22.473367	114.016133	192931.301	2488326.235	1	1	4.29	0	RamsarFishpondFLW	Fishpond
CHI01	Autumn	2018-10-09	CHI0143382	15	16:16:00	2018	10	9	16	16	0	22.470367	114.014767	192784.0099	2487996.634	0.7	1	4.3	0	RamsarFishpondFLW	Fishpond
CHI01	Autumn	2018-10-09	CHI0143382	15	17:17:00	2018	10	9	17	17	0	22.474633	114.0174	193064.5653	2488463.911	0.3	1	4.26	0	RamsarFishpondFLW	Fishpond
CHI01	Autumn	2018-10-09	CHI0143382	15	18:18:00	2018	10	9	18	18	0	22.47535	114.01975	193308.1373	2488538.537	0	1	4.24	0	RamsarFishpondFLW	Fishpond
CHI01	Autumn	2018-10-09	CHI0143382	15	19:19:00	2018	10	9	19	19	0	22.475633	114.019783	193312.1596	2488569.826	0.3	1	4.23	0	RamsarFishpondFLW	Fishpond
CHI01	Autumn	2018-10-10	CHI0143383	14	05:07:00	2018	10	10	5	7	0	22.474833	114.019667	193298.4503	2488481.423	0.2	1	4.13	0	RamsarFishpondFLW	Fishpond
CHI01	Autumn	2018-10-10	CHI0143383	14	06:08:00	2018	10	10	6	8	0	22.4733	114.016483	192967.1947	2488318.094	14	0	4.14	0	RamsarFishpondFLW	Fishpond
CHI01	Autumn	2018-10-10	CHI0143383	14	07:09:00	2018	10	10	7	9	0	22.474083	114.0177	193094.2441	2488402.355	0.5	1	4.14	0	RamsarFishpondFLW	Fishpond
CHI01	Autumn	2018-10-10	CHI0143383	14	08:09:00	2018	10	10	8	9	0	22.4743	114.01795	193120.4668	2488425.886	0.9	1	4.14	0	RamsarFishpondFLW	Fishpond
CHI01	Autumn	2018-10-10	CHI0143383	14	09:10:00	2018	10	10	9	10	0	22.476633	114.0169	193017.4927	2488686.539	0.3	1	4.17	0	Mangrove 1	Mangrove
CHI01	Autumn	2018-10-10	CHI0143383	14	11:12:00	2018	10	10	11	12	0	22.474533	114.01735	193059.1959	2488452.933	0.3	1	4.24	0	RamsarFishpondFLW	Fishpond
CHI01	Autumn	2018-10-10	CHI0143383	14	12:13:00	2018	10	10	12	13	0	22.476367	114.018417	193173.1164	2488653.955	0	1	4.17	0	RamsarFishpondFLW	Fishpond
CHI01	Autumn	2018-10-10	CHI0143383	14	13:14:00	2018	10	10	13	14	0	22.47515	114.016767	193000.5235	2488522.493	0	1	4.15	0	RamsarFishpondFLW	Fishpond
CHI01	Autumn	2018-10-10	CHI0143383	14	14:15:00	2018	10	10	14	15	0	22.474217	114.017317	193055.1003	2488417.988	0.3	1	4.15	0	RamsarFishpondFLW	Fishpond
CHI01	Autumn	2018-10-10	CHI0143383	14	15:16:00	2018	10	10	15	16	0	22.474717	114.017167	193040.7576	2488473.696	0.4	1	4.14	0	RamsarFishpondFLW	Fishpond
CHI01	Autumn	2018-10-10	CHI0143383	14	16:16:00	2018	10	10	16	16	0	22.4766	114.018033	193134.0887	2488680.559	0.1	1	4.14	0	RamsarFishpondFLW	Fishpond
CHI01	Autumn	2018-10-10	CHI0143383	14	17:18:00	2018	10	10	17	18	0	22.4747	114.019183	193248.3173	2488467.678	0.1	1	4.11	0	RamsarFishpondFLW	Fishpond
CHI01	Autumn	2018-10-10	CHI0143383	14	18:18:00	2018	10	10	18	18	0	22.474617	114.01935	193265.331	2488458.14	0.4	1	4.12	0	RamsarFishpondFLW	Fishpond
CHI01	Autumn	2018-10-10	CHI0143383	14	19:19:00	2018	10	10	19	19	0	22.474767	114.0192	193250.2156	2488475.067	0.3	1	4.12	0	RamsarFishpondFLW	Fishpond
CHI01	Autumn	2018-10-11	CHI0143384	15	05:07:00	2018	10	11	5	7	0	22.473367	114.020867	193418.7883	2488316.53	0.1	1	4.05	0	RamsarFishpondFLW	Fishpond
CHI01	Autumn	2018-10-11	CHI0143384	15	06:08:00	2018	10	11	6	8	0	22.47445	114.0172	193043.5665	2488444.044	0.2	1	4.07	0	RamsarFishpondFLW	Fishpond
CHI01	Autumn	2018-10-11	CHI0143384	15	07:09:00	2018	10	11	7	9	0	22.474733	114.018217	193148.9165	2488473.315	0.4	1	4.07	0	RamsarFishpondFLW	Fishpond
CHI01	Autumn	2018-10-11	CHI0143384	15	08:10:00	2018	10	11	8	10	0	22.473983	114.0168	193001.3456	2488393.121	0.6	1	4.04	0	RamsarFishpondFLW	Fishpond
CHI01	Autumn	2018-10-11	CHI0143384	15	09:11:00	2018	10	11	9	11	0	22.4704	114.014417	192748.0404	2488001.009	0.4	1	4.09	0	RamsarFishpondFLW	Fishpond
CHI01	Autumn	2018-10-11	CHI0143384	15	10:12:00	2018	10	11	10	12	0	22.470467	114.014583	192765.2828	2488008.092	0.5	1	4.09	0	RamsarFishpondFLW	Fishpond
CHI01	Autumn	2018-10-11	CHI0143384	15	11:12:00	2018	10	11	11	12	0	22.474533	114.0166	192981.9646	2488454.472	0.2	1	4.09	0	RamsarFishpondFLW	Fishpond
CHI01	Autumn	2018-10-11	CHI0143384	15	12:14:00	2018	10	11	12	14	0	22.47475	114.0171	193033.9311	2488477.49	0.1	1	4.05	0	RamsarFishpondFLW	Fishpond
CHI01	Autumn	2018-10-11	CHI0143384	15	13:15:00	2018	10	11	13	15	0	22.470817	114.015033	192812.3959	2488045.949	0.6	1	4.09	0	RamsarFishpondFLW	Fishpond
CHI01	Autumn	2018-10-11	CHI0143384	15	14:16:00	2018	10	11	14	16	0	22.474117	114.017767	193101.2185	2488405.985	0.2	1	4.09	0	RamsarFishpondFLW	Fishpond
CHI01	Autumn	2018-10-11	CHI0143384	15	15:17:00	2018	10	11	15	17	0	22.470833	114.014683	192776.3889	2488048.44	0.3	1	4.1	0	RamsarFishpondFLW	Fishpond
CHI01	Autumn	2018-10-11	CHI0143384	15	16:19:00	2018	10	11	16	19	0	22.4706	114.014767	192784.5245	2488022.451	0.1	1	4.09	0	RamsarFishpondFLW	Fishpond
CHI01	Autumn	2018-10-11	CHI0143384	15	17:19:00	2018	10	11	17	19	0	22.470683	114.014833	192791.5043	2488031.512	0.6	1	4.07	0	RamsarFishpondFLW	Fishpond
CHI01	Autumn	2018-10-11	CHI0143384	15	18:20:00	2018	10	11	18	20	0	22.470833	114.011267	192424.616	2488055.456	0.1	1	4.07	0	RamsarFishpondFLW	Fishpond
CHI01	Autumn	2018-10-11	CHI0143384	15	19:21:00	2018	10	11	19	21	0	22.47105	114.011017	192399.3513	2488080.014	0.3	1	4.06	0	RamsarFishpondFLW	Fishpond
CHI01	Autumn	2018-10-12	CHI0143385	15	05:07:00	2018	10	12	5	7	0	22.470817	114.011217	192419.4317	2488053.786	0.1	1	3.99	0	RamsarFishpondFLW	Fishpond
CHI01	Autumn	2018-10-12	CHI0143385	15	06:08:00	2018	10	12	6	8	0	22.470633	114.01475	192782.8467	2488026.142	0.3	1	4	0	RamsarFishpondFLW	Fishpond
CHI01	Autumn	2018-10-12	CHI0143385	15	07:09:00	2018	10	12	7	9	0	22.4706	114.0149	192798.2206	2488022.178	0.1	1	4	0	RamsarFishpondFLW	Fishpond
CHI01	Autumn	2018-10-12	CHI0143385	15	08:09:00	2018	10	12	8	9	0	22.470583	114.014533	192760.3901	2488021.048	1.1	1	4	0	RamsarFishpondFLW	Fishpond
CHI01	Autumn	2018-10-12	CHI0143385	15	09:10:00	2018	10	12	9	10	0	22.469833	114.015017	192808.5752	2487936.953	0	1	4.01	0	RamsarFishpondFLW	Fishpond
CHI01	Autumn	2018-10-12	CHI0143385	15	10:12:00	2018	10	12	10	12	0	22.470317	114.014633	192770.1004	2487991.369	0.1	1	4.07	0	RamsarFishpondFLW	Fishpond
CHI01	Autumn	2018-10-12	CHI0143385	15	11:12:00	2018	10	12	11	12	0	22.468717	114.013833	192684.1832	2487815.729	0.2	1	4.14	0	RamsarFishpondFLW	Fishpond
CHI01	Autumn	2018-10-12	CHI0143385	15	12:13:00	2018	10	12	12	13	0	22.468367	114.013833	192683.41	2487776.949	0.3	1	4.18	0	RamsarFishpondFLW	Fishpond
CHI01	Autumn	2018-10-12	CHI0143385	15	13:15:00	2018	10	12	13	15	0	22.468833	114.014167	192718.8345	2487827.896	0	1	4.17	0	RamsarFishpondFLW	Fishpond
CHI01	Autumn	2018-10-12	CHI0143385	15	14:15:00	2018	10	12	14	15	0	22.468367	114.013867	192686.9113	2487776.879	0.1	1	4.2	0	RamsarFishpondFLW	Fishpond
CHI01	Autumn	2018-10-12	CHI0143385	15	15:16:00	2018	10	12	15	16	0	22.468583	114.014017	192702.8354	2487800.504	0.5	1	4.19	0	RamsarFishpondFLW	Fishpond
CHI01	Autumn	2018-10-12	CHI0143385	15	16:17:00	2018	10	12	16	17	0	22.46735	114.01285	192579.9336	2487666.282	0.2	1	4.15	0	OutsideFishpondFLW	Fishpond
CHI01	Autumn	2018-10-12	CHI0143385	15	17:18:00	2018	10	12	17	18	0	22.4689	114.014183	192720.6302	2487835.287	0.2	1	4.13	0	RamsarFishpondFLW	Fishpond
CHI01	Autumn	2018-10-12	CHI0143385	15	18:20:00	2018	10	12	18	20	0	22.470867	114.01135	192433.2384	2488059.053	0.5	1	4.13	0	RamsarFishpondFLW	Fishpond
CHI01	Autumn	2018-10-12	CHI0143385	15	19:20:00	2018	10	12	19	20	0	22.47085	114.0112	192417.7541	2488057.477	0.4	1	4.13	0	RamsarFishpondFLW	Fishpond
CHI01	Autumn	2018-10-13	CHI0143386	12	05:07:00	2018	10	13	5	7	0	22.470767	114.011267	192424.4701	2488048.143	0	1	4.07	0	RamsarFishpondFLW	Fishpond
CHI01	Autumn	2018-10-13	CHI0143386	12	06:08:00	2018	10	13	6	8	0	22.46865	114.01355	192654.8919	2487808.887	0.1	1	4.06	0	RamsarFishpondFLW	Fishpond
CHI01	Autumn	2018-10-13	CHI0143386	12	08:10:00	2018	10	13	8	10	0	22.4678	114.013583	192656.4125	2487714.637	0.4	1	4.08	0	OutsideFishpondFLW	Fishpond
CHI01	Autumn	2018-10-13	CHI0143386	12	09:11:00	2018	10	13	9	11	0	22.46815	114.013867	192686.432	2487752.835	0.2	1	4.11	0	OutsideFishpondFLW	Fishpond
CHI01	Autumn	2018-10-13	CHI0143386	12	10:12:00	2018	10	13	10	12	0	22.468417	114.013767	192676.7238	2487782.624	0.2	1	4.15	0	RamsarFishpondFLW	Fishpond
CHI01	Autumn	2018-10-13	CHI0143386	12	11:13:00	2018	10	13	11	13	0	22.4689	114.013367	192636.599	2487836.963	0.7	1	4.18	0	RamsarFishpondFLW	Fishpond
CHI01	Autumn	2018-10-13	CHI0143386	12	12:14:00	2018	10	13	12	14	0	22.468833	114.01385	192686.1901	2487828.547	0.3	1	4.22	0	RamsarFishpondFLW	Fishpond
CHI01	Autumn	2018-10-13	CHI0143386	12	15:17:00	2018	10	13	15	17	0	22.4686	114.0133	192629.0366	2487803.86	0.2	1	4.3	0	RamsarFishpondFLW	Fishpond
CHI01	Autumn	2018-10-13	CHI0143386	12	16:18:00	2018	10	13	16	18	0	22.468583	114.0133	192628.999	2487801.976	0.2	1	4.32	0	RamsarFishpondFLW	Fishpond
CHI01	Autumn	2018-10-13	CHI0143386	12	17:19:00	2018	10	13	17	19	0	22.468683	114.01405	192706.4546	2487811.516	0.2	1	4.25	0	RamsarFishpondFLW	Fishpond
CHI01	Autumn	2018-10-13	CHI0143386	12	18:20:00	2018	10	13	18	20	0	22.470833	114.01135	192433.1632	2488055.286	0.3	1	4.23	0	RamsarFishpondFLW	Fishpond
CHI01	Autumn	2018-10-13	CHI0143386	12	19:21:00	2018	10	13	19	21	0	22.4713	114.011467	192446.2442	2488106.79	0.7	1	4.2	0	RamsarFishpondFLW	Fishpond
CHI01	Autumn	2018-10-14	CHI0143387	14	05:07:00	2018	10	14	5	7	0	22.470867	114.011183	192416.041	2488059.396	0.2	1	4.14	0	RamsarFishpondFLW	Fishpond
CHI01	Autumn	2018-10-14	CHI0143387	14	06:08:00	2018	10	14	6	8	0	22.468583	114.01325	192623.85	2487802.079	0.1	1	4.14	0	RamsarFishpondFLW	Fishpond
CHI01	Autumn	2018-10-14	CHI0143387	14	07:09:00	2018	10	14	7	9	0	22.46975	114.013817	192684.8175	2487930.22	0.1	1	4.15	0	RamsarFishpondFLW	Fishpond
CHI01	Autumn	2018-10-14	CHI0143387	14	08:09:00	2018	10	14	8	9	0	22.46965	114.013633	192665.6485	2487919.518	0	1	4.17	0	RamsarFishpondFLW	Fishpond
CHI01	Autumn	2018-10-14	CHI0143387	14	09:10:00	2018	10	14	9	10	0	22.4686	114.013567	192656.5321	2487803.312	0.4	1	4.18	0	RamsarFishpondFLW	Fishpond
CHI01	Autumn	2018-10-14	CHI0143387	14	10:11:00	2018	10	14	10	11	0	22.468833	114.013867	192687.9407	2487828.512	0.1	1	4.19	0	RamsarFishpondFLW	Fishpond
CHI01	Autumn	2018-10-14	CHI0143387	14	11:12:00	2018	10	14	11	12	0	22.47005	114.013833	192687.1279	2487963.428	0.6	1	4.26	0	RamsarFishpondFLW	Fishpond
CHI01	Autumn	2018-10-14	CHI0143387	14	12:13:00	2018	10	14	12	13	0	22.468717	114.013517	192651.6416	2487816.378	0.1	1	4.3	0	RamsarFishpondFLW	Fishpond
CHI01	Autumn	2018-10-14	CHI0143387	14	13:14:00	2018	10	14	13	14	0	22.467733	114.0136	192658.0151	2487707.179	0.2	1	4.28	0	OutsideFishpondFLW	Fishpond
CHI01	Autumn	2018-10-14	CHI0143387	14	14:16:00	2018	10	14	14	16	0	22.468717	114.013233	192622.3954	2487816.961	0.4	1	4.26	0	RamsarFishpondFLW	Fishpond
CHI01	Autumn	2018-10-14	CHI0143387	14	16:17:00	2018	10	14	16	17	0	22.470467	114.014133	192718.9426	2488009.016	0.1	1	4.24	0	RamsarFishpondFLW	Fishpond
CHI01	Autumn	2018-10-14	CHI0143387	14	17:18:00	2018	10	14	17	18	0	22.468483	114.01405	192706.0128	2487789.356	0.3	1	4.21	0	RamsarFishpondFLW	Fishpond
CHI01	Autumn	2018-10-14	CHI0143387	14	18:20:00	2018	10	14	18	20	0	22.46815	114.012167	192511.366	2487756.326	10	0	4.19	0	OutsideFishpondFLW	Fishpond
CHI01	Autumn	2018-10-14	CHI0143387	14	19:20:00	2018	10	14	19	20	0	22.468133	114.012083	192502.6781	2487754.615	0.4	1	4.19	0	OutsideFishpondFLW	Fishpond
CHI01	Autumn	2018-10-15	CHI0143388	15	05:08:00	2018	10	15	5	8	0	22.4709	114.011267	192424.7642	2488062.88	0	1	4.13	0	RamsarFishpondFLW	Fishpond
CHI01	Autumn	2018-10-15	CHI0143388	15	06:08:00	2018	10	15	6	8	0	22.46965	114.010033	192294.9241	2487926.914	0.1	1	4.13	0	HKWP	MitigationWetland
CHI01	Autumn	2018-10-15	CHI0143388	15	07:09:00	2018	10	15	7	9	0	22.470317	114.013617	192665.4744	2487993.455	0.1	1	4.14	0	RamsarFishpondFLW	Fishpond
CHI01	Autumn	2018-10-15	CHI0143388	15	08:10:00	2018	10	15	8	10	0	22.4703	114.014083	192713.4248	2487990.615	0.4	1	4.16	0	RamsarFishpondFLW	Fishpond
CHI01	Autumn	2018-10-15	CHI0143388	15	09:11:00	2018	10	15	9	11	0	22.46875	114.0144	192742.6454	2487818.222	0	1	4.19	0	RamsarFishpondFLW	Fishpond
CHI01	Autumn	2018-10-15	CHI0143388	15	10:12:00	2018	10	15	10	12	0	22.4674	114.013383	192634.9327	2487670.728	0.1	1	4.21	0	OutsideFishpondFLW	Fishpond
CHI01	Autumn	2018-10-15	CHI0143388	15	11:13:00	2018	10	15	11	13	0	22.469383	114.013233	192623.867	2487890.755	1.6	1	4.27	0	RamsarFishpondFLW	Fishpond
CHI01	Autumn	2018-10-15	CHI0143388	15	12:14:00	2018	10	15	12	14	0	22.469267	114.013283	192628.7596	2487877.799	0.4	1	4.24	0	RamsarFishpondFLW	Fishpond
CHI01	Autumn	2018-10-15	CHI0143388	15	13:14:00	2018	10	15	13	14	0	22.469483	114.013767	192679.0787	2487900.739	1.5	1	4.26	0	RamsarFishpondFLW	Fishpond
CHI01	Autumn	2018-10-15	CHI0143388	15	14:16:00	2018	10	15	14	16	0	22.469367	114.013267	192627.3329	2487888.912	0.1	1	4.26	0	RamsarFishpondFLW	Fishpond
CHI01	Autumn	2018-10-15	CHI0143388	15	15:16:00	2018	10	15	15	16	0	22.469067	114.013383	192638.6156	2487855.434	0.8	1	4.3	0	RamsarFishpondFLW	Fishpond
CHI01	Autumn	2018-10-15	CHI0143388	15	16:17:00	2018	10	15	16	17	0	22.46955	114.013217	192622.5883	2487909.292	0.1	1	4.25	0	RamsarFishpondFLW	Fishpond
CHI01	Autumn	2018-10-15	CHI0143388	15	17:19:00	2018	10	15	17	19	0	22.469333	114.013417	192642.7046	2487884.837	0.6	1	4.2	0	RamsarFishpondFLW	Fishpond
CHI01	Autumn	2018-10-15	CHI0143388	15	18:20:00	2018	10	15	18	20	0	22.47095	114.011267	192424.8747	2488068.42	2.2	1	4.22	0	RamsarFishpondFLW	Fishpond
CHI01	Autumn	2018-10-15	CHI0143388	15	19:20:00	2018	10	15	19	20	0	22.470883	114.0116	192459.0183	2488060.312	0.3	1	4.21	0	RamsarFishpondFLW	Fishpond
CHI01	Autumn	2018-10-16	CHI0143389	15	05:08:00	2018	10	16	5	8	0	22.470883	114.011267	192424.7266	2488060.996	0.1	1	4.12	0	RamsarFishpondFLW	Fishpond
CHI01	Autumn	2018-10-16	CHI0143389	15	06:08:00	2018	10	16	6	8	0	22.467683	114.012967	192592.7181	2487702.939	0.2	1	4.13	0	OutsideFishpondFLW	Fishpond
CHI01	Autumn	2018-10-16	CHI0143389	15	07:09:00	2018	10	16	7	9	0	22.469267	114.0135	192651.1061	2487877.354	0.7	1	4.12	0	RamsarFishpondFLW	Fishpond
CHI01	Autumn	2018-10-16	CHI0143389	15	08:10:00	2018	10	16	8	10	0	22.469317	114.01305	192604.8759	2487883.818	0.4	1	4.11	0	RamsarFishpondFLW	Fishpond
CHI01	Autumn	2018-10-16	CHI0143389	15	09:11:00	2018	10	16	9	11	0	22.468833	114.0125	192547.1677	2487831.32	0.7	1	4.11	0	OutsideFishpondFLW	Fishpond
CHI01	Autumn	2018-10-16	CHI0143389	15	10:12:00	2018	10	16	10	12	0	22.469183	114.013383	192638.8719	2487868.287	0.3	1	4.11	0	RamsarFishpondFLW	Fishpond
CHI01	Autumn	2018-10-16	CHI0143389	15	11:13:00	2018	10	16	11	13	0	22.468983	114.013283	192628.1321	2487846.332	0.2	1	4.17	0	RamsarFishpondFLW	Fishpond
CHI01	Autumn	2018-10-16	CHI0143389	15	12:14:00	2018	10	16	12	14	0	22.469433	114.01285	192584.5365	2487897.082	0.3	1	4.19	0	RamsarFishpondFLW	Fishpond
CHI01	Autumn	2018-10-16	CHI0143389	15	13:15:00	2018	10	16	13	15	0	22.46935	114.0137	192671.8853	2487886.14	0	1	4.16	0	RamsarFishpondFLW	Fishpond
CHI01	Autumn	2018-10-16	CHI0143389	15	14:16:00	2018	10	16	14	16	0	22.468883	114.01325	192624.5129	2487835.319	0.4	1	4.14	0	RamsarFishpondFLW	Fishpond
CHI01	Autumn	2018-10-16	CHI0143389	15	15:17:00	2018	10	16	15	17	0	22.469	114.013567	192657.4158	2487847.632	16	0	4.15	0	RamsarFishpondFLW	Fishpond
CHI01	Autumn	2018-10-16	CHI0143389	15	16:18:00	2018	10	16	16	18	0	22.469317	114.013167	192616.9245	2487883.578	0.2	1	4.14	0	RamsarFishpondFLW	Fishpond
CHI01	Autumn	2018-10-16	CHI0143389	15	17:19:00	2018	10	16	17	19	0	22.469283	114.013283	192628.795	2487879.572	0.1	1	4.1	0	RamsarFishpondFLW	Fishpond
CHI01	Autumn	2018-10-16	CHI0143389	15	18:20:00	2018	10	16	18	20	0	22.470867	114.011317	192429.8401	2488059.121	0.3	1	4.11	0	RamsarFishpondFLW	Fishpond
CHI01	Autumn	2018-10-16	CHI0143389	15	19:21:00	2018	10	16	19	21	0	22.470917	114.011417	192440.2485	2488064.455	0.3	1	4.11	0	RamsarFishpondFLW	Fishpond
CHI01	Autumn	2018-10-17	CHI0143390	15	05:07:00	2018	10	17	5	7	0	22.4709	114.01125	192423.0135	2488062.915	0	1	4.05	0	RamsarFishpondFLW	Fishpond
CHI01	Autumn	2018-10-17	CHI0143390	15	06:08:00	2018	10	17	6	8	0	22.468967	114.013633	192664.1395	2487843.84	10	0	4.05	0	RamsarFishpondFLW	Fishpond
CHI01	Autumn	2018-10-17	CHI0143390	15	07:08:00	2018	10	17	7	8	0	22.46925	114.013217	192621.9254	2487876.051	0.3	1	4.05	0	RamsarFishpondFLW	Fishpond
CHI01	Autumn	2018-10-17	CHI0143390	15	08:10:00	2018	10	17	8	10	0	22.4692	114.013317	192632.1129	2487870.306	0.6	1	4.05	0	RamsarFishpondFLW	Fishpond
CHI01	Autumn	2018-10-17	CHI0143390	15	09:10:00	2018	10	17	9	10	0	22.469217	114.01315	192614.9529	2487872.532	4	1	4.05	0	RamsarFishpondFLW	Fishpond
CHI01	Autumn	2018-10-17	CHI0143390	15	10:11:00	2018	10	17	10	11	0	22.46855	114.01425	192726.7568	2487796.369	0.5	1	4.07	0	RamsarFishpondFLW	Fishpond
CHI01	Autumn	2018-10-17	CHI0143390	15	11:12:00	2018	10	17	11	12	0	22.468783	114.0134	192639.7388	2487823.931	0.3	1	4.08	0	RamsarFishpondFLW	Fishpond
CHI01	Autumn	2018-10-17	CHI0143390	15	12:13:00	2018	10	17	12	13	0	22.4689	114.013333	192633.0977	2487837.033	1.5	1	4.08	0	RamsarFishpondFLW	Fishpond
CHI01	Autumn	2018-10-17	CHI0143390	15	13:14:00	2018	10	17	13	14	0	22.469017	114.013233	192623.0583	2487850.202	1	1	4.05	0	RamsarFishpondFLW	Fishpond
CHI01	Autumn	2018-10-17	CHI0143390	15	14:15:00	2018	10	17	14	15	0	22.469033	114.01315	192614.5463	2487852.145	0.1	1	4.06	0	RamsarFishpondFLW	Fishpond
CHI01	Autumn	2018-10-17	CHI0143390	15	15:16:00	2018	10	17	15	16	0	22.469117	114.013183	192618.1303	2487861.384	0.3	1	4.05	0	RamsarFishpondFLW	Fishpond
CHI01	Autumn	2018-10-17	CHI0143390	15	16:17:00	2018	10	17	16	17	0	22.487483	114.013467	192687.9689	2489895.784	1	1	4.03	0	Mudflat	Mudflat
CHI01	Autumn	2018-10-17	CHI0143390	15	17:18:00	2018	10	17	17	18	0	22.468667	114.0133	192629.1846	2487811.284	0.1	1	4.02	0	RamsarFishpondFLW	Fishpond
CHI01	Autumn	2018-10-17	CHI0143390	15	18:19:00	2018	10	17	18	19	0	22.4709	114.011267	192424.7642	2488062.88	0	1	4.03	0	RamsarFishpondFLW	Fishpond
CHI01	Autumn	2018-10-17	CHI0143390	15	19:20:00	2018	10	17	19	20	0	22.471	114.01105	192402.639	2488074.406	0.8	1	4.03	0	RamsarFishpondFLW	Fishpond
CHI01	Autumn	2018-10-18	CHI0143391	15	05:07:00	2018	10	18	5	7	0	22.470983	114.011717	192471.2878	2488071.152	0.1	1	3.99	0	RamsarFishpondFLW	Fishpond
CHI01	Autumn	2018-10-18	CHI0143391	15	06:07:00	2018	10	18	6	7	0	22.47075	114.012517	192553.1552	2488043.691	15	0	3.98	0	RamsarFishpondFLW	Fishpond
CHI01	Autumn	2018-10-18	CHI0143391	15	07:08:00	2018	10	18	7	8	0	22.468767	114.01325	192624.2566	2487822.466	0.2	1	3.96	0	RamsarFishpondFLW	Fishpond
CHI01	Autumn	2018-10-18	CHI0143391	15	08:09:00	2018	10	18	8	9	0	22.468867	114.013317	192631.3771	2487833.409	0.9	1	3.98	0	RamsarFishpondFLW	Fishpond
CHI01	Autumn	2018-10-18	CHI0143391	15	09:10:00	2018	10	18	9	10	0	22.469067	114.0132	192619.7704	2487855.809	0.2	1	3.95	0	RamsarFishpondFLW	Fishpond
CHI01	Autumn	2018-10-18	CHI0143391	15	10:11:00	2018	10	18	10	11	0	22.469217	114.013517	192652.7463	2487871.779	0.1	1	3.98	0	RamsarFishpondFLW	Fishpond
CHI01	Autumn	2018-10-18	CHI0143391	15	11:12:00	2018	10	18	11	12	0	22.469517	114.01355	192656.8074	2487904.951	0.2	1	3.98	0	RamsarFishpondFLW	Fishpond
CHI01	Autumn	2018-10-18	CHI0143391	15	12:13:00	2018	10	18	12	13	0	22.469567	114.01	192291.3422	2487917.785	1.7	1	4.02	0	HKWP	MitigationWetland
CHI01	Autumn	2018-10-18	CHI0143391	15	13:14:00	2018	10	18	13	14	0	22.469033	114.012983	192597.3488	2487852.488	0.5	1	4.03	0	RamsarFishpondFLW	Fishpond
CHI01	Autumn	2018-10-18	CHI0143391	15	14:15:00	2018	10	18	14	15	0	22.468667	114.013483	192648.0299	2487810.908	0.7	1	4.06	0	RamsarFishpondFLW	Fishpond
CHI01	Autumn	2018-10-18	CHI0143391	15	15:16:00	2018	10	18	15	16	0	22.468983	114.014017	192703.719	2487844.825	0.2	1	4.05	0	RamsarFishpondFLW	Fishpond
CHI01	Autumn	2018-10-18	CHI0143391	15	16:18:00	2018	10	18	16	18	0	22.46935	114.013233	192623.794	2487887.099	0.5	1	4.07	0	RamsarFishpondFLW	Fishpond
CHI01	Autumn	2018-10-18	CHI0143391	15	17:18:00	2018	10	18	17	18	0	22.468633	114.0134	192639.4074	2487807.311	1	1	4.07	0	RamsarFishpondFLW	Fishpond
CHI01	Autumn	2018-10-18	CHI0143391	15	18:19:00	2018	10	18	18	19	0	22.473533	114.021167	193450.0468	2488334.308	0.2	1	4.04	0	RamsarFishpondFLW	Fishpond
CHI01	Autumn	2018-10-18	CHI0143391	15	19:21:00	2018	10	18	19	21	0	22.473283	114.0209	193422.0013	2488307.155	0.1	1	4.04	0	RamsarFishpondFLW	Fishpond
CHI01	Autumn	2018-10-19	CHI0143392	15	05:07:00	2018	10	19	5	7	0	22.473333	114.020883	193420.361	2488312.73	0	1	3.99	0	RamsarFishpondFLW	Fishpond
CHI01	Autumn	2018-10-19	CHI0143392	15	06:07:00	2018	10	19	6	7	0	22.469233	114.0133	192630.4351	2487873.997	0.4	1	4	0	RamsarFishpondFLW	Fishpond
CHI01	Autumn	2018-10-19	CHI0143392	15	07:08:00	2018	10	19	7	8	0	22.469133	114.0131	192609.6183	2487863.328	0.1	1	4.01	0	RamsarFishpondFLW	Fishpond
CHI01	Autumn	2018-10-19	CHI0143392	15	08:09:00	2018	10	19	8	9	0	22.46925	114.0144	192743.7497	2487873.622	0.2	1	4.01	0	RamsarFishpondFLW	Fishpond
CHI01	Autumn	2018-10-19	CHI0143392	15	09:10:00	2018	10	19	9	10	0	22.4692	114.013183	192618.3137	2487870.581	0.9	1	4.03	0	RamsarFishpondFLW	Fishpond
CHI01	Autumn	2018-10-19	CHI0143392	15	10:11:00	2018	10	19	10	11	0	22.46885	114.0131	192608.993	2487831.971	0.2	1	4.05	0	RamsarFishpondFLW	Fishpond
CHI01	Autumn	2018-10-19	CHI0143392	15	11:12:00	2018	10	19	11	12	0	22.468617	114.013183	192617.0255	2487805.984	0.8	1	4.11	0	RamsarFishpondFLW	Fishpond
CHI01	Autumn	2018-10-19	CHI0143392	15	12:13:00	2018	10	19	12	13	0	22.468767	114.01345	192644.8525	2487822.056	0.5	1	4.17	0	RamsarFishpondFLW	Fishpond
CHI01	Autumn	2018-10-19	CHI0143392	15	13:14:00	2018	10	19	13	14	0	22.469017	114.013233	192623.0583	2487850.202	0.2	1	4.18	0	RamsarFishpondFLW	Fishpond
CHI01	Autumn	2018-10-19	CHI0143392	15	14:15:00	2018	10	19	14	15	0	22.469083	114.013267	192626.7054	2487857.445	0.3	1	4.21	0	RamsarFishpondFLW	Fishpond
CHI01	Autumn	2018-10-19	CHI0143392	15	15:16:00	2018	10	19	15	16	0	22.469117	114.013233	192623.2792	2487861.282	0.2	1	4.19	0	RamsarFishpondFLW	Fishpond
CHI01	Autumn	2018-10-19	CHI0143392	15	16:17:00	2018	10	19	16	17	0	22.46865	114.013417	192641.1956	2487809.16	0.6	1	4.16	0	RamsarFishpondFLW	Fishpond
CHI01	Autumn	2018-10-19	CHI0143392	15	17:18:00	2018	10	19	17	18	0	22.468617	114.01345	192644.5211	2487805.435	0	1	4.16	0	RamsarFishpondFLW	Fishpond
CHI01	Autumn	2018-10-19	CHI0143392	15	18:19:00	2018	10	19	18	19	0	22.470817	114.011167	192414.2828	2488053.889	0.4	1	4.16	0	RamsarFishpondFLW	Fishpond
CHI01	Autumn	2018-10-19	CHI0143392	15	19:20:00	2018	10	19	19	20	0	22.4707	114.011233	192420.8207	2488040.789	0.2	1	4.14	0	RamsarFishpondFLW	Fishpond
CHI01	Autumn	2018-10-20	CHI0143393	15	05:07:00	2018	10	20	5	7	0	22.470917	114.011333	192431.5983	2488064.628	0	1	4.09	0	RamsarFishpondFLW	Fishpond
CHI01	Autumn	2018-10-20	CHI0143393	15	06:07:00	2018	10	20	6	7	0	22.469167	114.01315	192614.8424	2487866.992	0.4	1	4.1	0	RamsarFishpondFLW	Fishpond
CHI01	Autumn	2018-10-20	CHI0143393	15	07:08:00	2018	10	20	7	8	0	22.468717	114.013267	192625.8967	2487816.891	0.3	1	4.09	0	RamsarFishpondFLW	Fishpond
CHI01	Autumn	2018-10-20	CHI0143393	15	08:09:00	2018	10	20	8	9	0	22.468117	114.01355	192653.7144	2487749.829	0.1	1	4.13	0	OutsideFishpondFLW	Fishpond
CHI01	Autumn	2018-10-20	CHI0143393	15	09:10:00	2018	10	20	9	10	0	22.46785	114.013133	192610.1818	2487721.102	0.3	1	4.16	0	OutsideFishpondFLW	Fishpond
CHI01	Autumn	2018-10-20	CHI0143393	15	10:11:00	2018	10	20	10	11	0	22.4684	114.013583	192657.738	2487781.118	0.1	1	4.2	0	OutsideFishpondFLW	Fishpond
CHI01	Autumn	2018-10-20	CHI0143393	15	11:12:00	2018	10	20	11	12	0	22.46865	114.013383	192637.6943	2487809.229	0.5	1	4.2	0	RamsarFishpondFLW	Fishpond
CHI01	Autumn	2018-10-20	CHI0143393	15	12:13:00	2018	10	20	12	13	0	22.469017	114.01335	192635.1069	2487849.961	0.7	1	4.22	0	RamsarFishpondFLW	Fishpond
CHI01	Autumn	2018-10-20	CHI0143393	15	13:14:00	2018	10	20	13	14	0	22.468617	114.012933	192591.2806	2487806.497	0.8	1	4.21	0	OutsideFishpondFLW	Fishpond
CHI01	Autumn	2018-10-20	CHI0143393	15	14:15:00	2018	10	20	14	15	0	22.467617	114.013617	192659.5095	2487694.291	0.2	1	4.2	0	OutsideFishpondFLW	Fishpond
CHI01	Autumn	2018-10-20	CHI0143393	15	15:16:00	2018	10	20	15	16	0	22.469083	114.013183	192618.0551	2487857.617	0.2	1	4.22	0	RamsarFishpondFLW	Fishpond
CHI01	Autumn	2018-10-20	CHI0143393	15	16:17:00	2018	10	20	16	17	0	22.4686	114.013467	192646.2342	2487803.517	1.1	1	4.2	0	RamsarFishpondFLW	Fishpond
CHI01	Autumn	2018-10-20	CHI0143393	15	17:18:00	2018	10	20	17	18	0	22.469	114.01335	192635.0693	2487848.078	0.5	1	4.18	0	RamsarFishpondFLW	Fishpond
CHI01	Autumn	2018-10-20	CHI0143393	15	18:19:00	2018	10	20	18	19	0	22.471717	114.0102	192316.6937	2488155.598	0.5	1	4.16	0	RamsarFishpondFLW	Fishpond
CHI01	Autumn	2018-10-20	CHI0143393	15	19:20:00	2018	10	20	19	20	0	22.470783	114.01085	192381.5635	2488050.773	0.2	1	4.15	0	RamsarFishpondFLW	Fishpond
CHI01	Autumn	2018-10-21	CHI0143394	15	05:07:00	2018	10	21	5	7	0	22.473233	114.019867	193315.5172	2488303.731	0.1	1	4.11	0	RamsarFishpondFLW	Fishpond
CHI01	Autumn	2018-10-21	CHI0143394	15	06:07:00	2018	10	21	6	7	0	22.46885	114.013233	192622.6893	2487831.698	0.6	1	4.1	0	RamsarFishpondFLW	Fishpond
CHI01	Autumn	2018-10-21	CHI0143394	15	07:08:00	2018	10	21	7	8	0	22.468533	114.013583	192658.0318	2487795.855	0	1	4.11	0	RamsarFishpondFLW	Fishpond
CHI01	Autumn	2018-10-21	CHI0143394	15	08:09:00	2018	10	21	8	9	0	22.467367	114.013217	192617.765	2487667.412	0.2	1	4.11	0	OutsideFishpondFLW	Fishpond
CHI01	Autumn	2018-10-21	CHI0143394	15	09:10:00	2018	10	21	9	10	0	22.468683	114.013033	192601.7244	2487813.605	0	1	4.13	0	RamsarFishpondFLW	Fishpond
CHI01	Autumn	2018-10-21	CHI0143394	15	10:11:00	2018	10	21	10	11	0	22.468967	114.012867	192585.2573	2487845.413	0.5	1	4.19	0	RamsarFishpondFLW	Fishpond
CHI01	Autumn	2018-10-21	CHI0143394	15	11:12:00	2018	10	21	11	12	0	22.468617	114.01295	192593.0312	2487806.462	0	1	4.23	0	OutsideFishpondFLW	Fishpond
CHI01	Autumn	2018-10-21	CHI0143394	15	12:13:00	2018	10	21	12	13	0	22.4692	114.0134	192640.6601	2487870.135	0.6	1	4.25	0	RamsarFishpondFLW	Fishpond
CHI01	Autumn	2018-10-21	CHI0143394	15	13:14:00	2018	10	21	13	14	0	22.46835	114.013567	192655.9798	2487775.611	0.5	1	4.28	0	OutsideFishpondFLW	Fishpond
CHI01	Autumn	2018-10-21	CHI0143394	15	14:16:00	2018	10	21	14	16	0	22.469067	114.01325	192624.9194	2487855.707	0.2	1	4.3	0	RamsarFishpondFLW	Fishpond
CHI01	Autumn	2018-10-21	CHI0143394	15	15:17:00	2018	10	21	15	17	0	22.469233	114.0134	192640.7331	2487873.792	0.5	1	4.27	0	RamsarFishpondFLW	Fishpond
CHI01	Autumn	2018-10-21	CHI0143394	15	16:18:00	2018	10	21	16	18	0	22.469333	114.013267	192627.2578	2487885.145	0.5	1	4.27	0	RamsarFishpondFLW	Fishpond
CHI01	Autumn	2018-10-21	CHI0143394	15	17:19:00	2018	10	21	17	19	0	22.468617	114.013433	192642.7704	2487805.47	0.4	1	4.22	0	RamsarFishpondFLW	Fishpond
CHI01	Autumn	2018-10-21	CHI0143394	15	18:20:00	2018	10	21	18	20	0	22.474717	114.019067	193236.4097	2488469.8	0.3	1	4.18	0	RamsarFishpondFLW	Fishpond
CHI01	Autumn	2018-10-21	CHI0143394	15	19:21:00	2018	10	21	19	21	0	22.474333	114.0192	193249.2584	2488426.98	0.8	1	4.19	0	RamsarFishpondFLW	Fishpond
CHI01	Autumn	2018-10-22	CHI0143395	15	05:07:00	2018	10	22	5	7	0	22.473117	114.020167	193346.1542	2488290.264	0.1	1	4.11	0	RamsarFishpondFLW	Fishpond
CHI01	Autumn	2018-10-22	CHI0143395	15	06:07:00	2018	10	22	6	7	0	22.468617	114.013217	192620.5268	2487805.914	0.2	1	4.1	0	RamsarFishpondFLW	Fishpond
CHI01	Autumn	2018-10-22	CHI0143395	15	07:08:00	2018	10	22	7	8	0	22.468933	114.013433	192643.4686	2487840.484	0.3	1	4.11	0	RamsarFishpondFLW	Fishpond
CHI01	Autumn	2018-10-22	CHI0143395	15	08:09:00	2018	10	22	8	9	0	22.469167	114.014133	192716.071	2487864.974	0.1	1	4.16	0	RamsarFishpondFLW	Fishpond
CHI01	Autumn	2018-10-22	CHI0143395	15	09:10:00	2018	10	22	9	10	0	22.469267	114.013933	192695.6961	2487876.465	0	1	4.19	0	RamsarFishpondFLW	Fishpond
CHI01	Autumn	2018-10-22	CHI0143395	15	10:11:00	2018	10	22	10	11	0	22.469567	114.013683	192670.614	2487910.218	0.2	1	4.25	0	RamsarFishpondFLW	Fishpond
CHI01	Autumn	2018-10-22	CHI0143395	15	11:12:00	2018	10	22	11	12	0	22.474367	114.017367	193060.5801	2488434.505	0.6	1	4.31	0	RamsarFishpondFLW	Fishpond
CHI01	Autumn	2018-10-22	CHI0143395	15	12:14:00	2018	10	22	12	14	0	22.469383	114.0141	192713.1498	2487888.975	0.7	1	4.31	0	RamsarFishpondFLW	Fishpond
CHI01	Autumn	2018-10-22	CHI0143395	15	13:15:00	2018	10	22	13	15	0	22.469333	114.01405	192707.8904	2487883.537	0.3	1	4.28	0	RamsarFishpondFLW	Fishpond
CHI01	Autumn	2018-10-22	CHI0143395	15	14:16:00	2018	10	22	14	16	0	22.46905	114.0133	192630.0308	2487853.721	0.2	1	4.24	0	RamsarFishpondFLW	Fishpond
CHI01	Autumn	2018-10-22	CHI0143395	15	15:17:00	2018	10	22	15	17	0	22.467933	114.013767	192675.6546	2487728.996	0.2	1	4.22	0	OutsideFishpondFLW	Fishpond
CHI01	Autumn	2018-10-22	CHI0143395	15	16:18:00	2018	10	22	16	18	0	22.468867	114.013233	192622.7268	2487833.581	0.1	1	4.21	0	RamsarFishpondFLW	Fishpond
CHI01	Autumn	2018-10-22	CHI0143395	15	17:19:00	2018	10	22	17	19	0	22.46875	114.0132	192619.07	2487820.685	0.2	1	4.18	0	RamsarFishpondFLW	Fishpond
CHI01	Autumn	2018-10-22	CHI0143395	15	18:20:00	2018	10	22	18	20	0	22.4735	114.0193	193257.7187	2488334.477	14	0	4.16	0	RamsarFishpondFLW	Fishpond
CHI01	Autumn	2018-10-22	CHI0143395	15	19:20:00	2018	10	22	19	20	0	22.4731	114.019983	193327.1691	2488288.757	0.7	1	4.16	0	RamsarFishpondFLW	Fishpond
CHI01	Autumn	2018-10-23	CHI0143396	15	05:07:00	2018	10	23	5	7	0	22.47365	114.020117	193342.1805	2488349.423	0.5	1	4.09	0	RamsarFishpondFLW	Fishpond
CHI01	Autumn	2018-10-23	CHI0143396	15	06:08:00	2018	10	23	6	8	0	22.469483	114.012567	192555.5039	2487903.203	0.9	1	4.08	0	RamsarFishpondFLW	Fishpond
CHI01	Autumn	2018-10-23	CHI0143396	15	07:09:00	2018	10	23	7	9	0	22.46935	114.013733	192675.2836	2487886.072	0.6	1	4.05	0	RamsarFishpondFLW	Fishpond
CHI01	Autumn	2018-10-23	CHI0143396	15	08:10:00	2018	10	23	8	10	0	22.4693	114.01355	192656.328	2487880.908	0.4	1	4.07	0	RamsarFishpondFLW	Fishpond
CHI01	Autumn	2018-10-23	CHI0143396	15	09:11:00	2018	10	23	9	11	0	22.469433	114.013233	192623.9774	2487896.295	0.1	1	4.11	0	RamsarFishpondFLW	Fishpond
CHI01	Autumn	2018-10-23	CHI0143396	15	10:12:00	2018	10	23	10	12	0	22.4695	114.0133	192631.0251	2487903.581	0.2	1	4.11	0	RamsarFishpondFLW	Fishpond
CHI01	Autumn	2018-10-23	CHI0143396	15	11:13:00	2018	10	23	11	13	0	22.4697	114.0133	192631.467	2487925.742	0.9	1	4.16	0	RamsarFishpondFLW	Fishpond
CHI01	Autumn	2018-10-23	CHI0143396	15	12:14:00	2018	10	23	12	14	0	22.46945	114.013633	192665.2066	2487897.357	0.3	1	4.19	0	RamsarFishpondFLW	Fishpond
CHI01	Autumn	2018-10-23	CHI0143396	15	13:15:00	2018	10	23	13	15	0	22.469183	114.01355	192656.0695	2487867.944	0.7	1	4.2	0	RamsarFishpondFLW	Fishpond
CHI01	Autumn	2018-10-23	CHI0143396	15	14:16:00	2018	10	23	14	16	0	22.468667	114.013383	192637.7319	2487811.113	0.2	1	4.2	0	RamsarFishpondFLW	Fishpond
CHI01	Autumn	2018-10-23	CHI0143396	15	15:17:00	2018	10	23	15	17	0	22.4692	114.013317	192632.1129	2487870.306	0.4	1	4.17	0	RamsarFishpondFLW	Fishpond
CHI01	Autumn	2018-10-23	CHI0143396	15	16:18:00	2018	10	23	16	18	0	22.4692	114.013067	192606.3681	2487870.819	1.6	1	4.16	0	RamsarFishpondFLW	Fishpond
CHI01	Autumn	2018-10-23	CHI0143396	15	17:19:00	2018	10	23	17	19	0	22.468817	114.0133	192629.516	2487827.904	0.2	1	4.15	0	RamsarFishpondFLW	Fishpond
CHI01	Autumn	2018-10-23	CHI0143396	15	18:20:00	2018	10	23	18	20	0	22.472767	114.019083	193233.7564	2488253.705	0	1	4.14	0	RamsarFishpondFLW	Fishpond
CHI01	Autumn	2018-10-23	CHI0143396	15	19:21:00	2018	10	23	19	21	0	22.4729	114.0195	193276.9907	2488267.587	0.3	1	4.12	0	RamsarFishpondFLW	Fishpond
CHI01	Autumn	2018-10-24	CHI0143397	15	05:07:00	2018	10	24	5	7	0	22.47275	114.019033	193228.5701	2488251.924	0	1	4.05	0	RamsarFishpondFLW	Fishpond
CHI01	Autumn	2018-10-24	CHI0143397	15	06:08:00	2018	10	24	6	8	0	22.472017	114.014783	192789.3017	2488179.424	0.3	1	4.05	0	RamsarFishpondFLW	Fishpond
CHI01	Autumn	2018-10-24	CHI0143397	15	07:09:00	2018	10	24	7	9	0	22.468283	114.0135	192648.9322	2487768.325	0.5	1	4.05	0	OutsideFishpondFLW	Fishpond
CHI01	Autumn	2018-10-24	CHI0143397	15	08:10:00	2018	10	24	8	10	0	22.4744	114.01755	193079.4974	2488437.786	0.1	1	4.04	0	RamsarFishpondFLW	Fishpond
CHI01	Autumn	2018-10-24	CHI0143397	15	09:11:00	2018	10	24	9	11	0	22.468967	114.01295	192593.8046	2487845.243	0.6	1	4.07	0	RamsarFishpondFLW	Fishpond
CHI01	Autumn	2018-10-24	CHI0143397	15	10:11:00	2018	10	24	10	11	0	22.468983	114.012867	192585.2927	2487847.186	0.3	1	4.09	0	RamsarFishpondFLW	Fishpond
CHI01	Autumn	2018-10-24	CHI0143397	15	11:12:00	2018	10	24	11	12	0	22.474767	114.018367	193164.4377	2488476.775	0.1	1	4.1	0	RamsarFishpondFLW	Fishpond
CHI01	Autumn	2018-10-24	CHI0143397	15	12:13:00	2018	10	24	12	13	0	22.4687	114.014167	192718.5408	2487813.16	14	0	4.08	0	RamsarFishpondFLW	Fishpond
CHI01	Autumn	2018-10-24	CHI0143397	15	13:14:00	2018	10	24	13	14	0	22.46905	114.013267	192626.6325	2487853.788	0.3	1	4.07	0	RamsarFishpondFLW	Fishpond
CHI01	Autumn	2018-10-24	CHI0143397	15	14:15:00	2018	10	24	14	15	0	22.468833	114.013283	192627.8007	2487829.711	0.9	1	4.11	0	RamsarFishpondFLW	Fishpond
CHI01	Autumn	2018-10-24	CHI0143397	15	15:16:00	2018	10	24	15	16	0	22.46865	114.0132	192618.8491	2487809.605	0.6	1	4.13	0	RamsarFishpondFLW	Fishpond
CHI01	Autumn	2018-10-24	CHI0143397	15	16:17:00	2018	10	24	16	17	0	22.47415	114.017217	193044.6549	2488410.769	0.2	1	4.09	0	RamsarFishpondFLW	Fishpond
CHI01	Autumn	2018-10-24	CHI0143397	15	17:18:00	2018	10	24	17	18	0	22.470433	114.014733	192780.6544	2488004.017	15	0	4.09	0	RamsarFishpondFLW	Fishpond
CHI01	Autumn	2018-10-24	CHI0143397	15	18:20:00	2018	10	24	18	20	0	22.470833	114.011167	192414.3182	2488055.662	0.1	1	4.05	0	RamsarFishpondFLW	Fishpond
CHI01	Autumn	2018-10-24	CHI0143397	15	19:20:00	2018	10	24	19	20	0	22.470867	114.011283	192426.3388	2488059.191	0.5	1	4.08	0	RamsarFishpondFLW	Fishpond
CHI01	Autumn	2018-10-25	CHI0143398	15	05:08:00	2018	10	25	5	8	0	22.471067	114.01165	192464.574	2488080.597	0	1	3.98	0	RamsarFishpondFLW	Fishpond
CHI01	Autumn	2018-10-25	CHI0143398	15	06:08:00	2018	10	25	6	8	0	22.474517	114.017133	193036.815	2488451.605	0.1	1	3.99	0	RamsarFishpondFLW	Fishpond
CHI01	Autumn	2018-10-25	CHI0143398	15	07:09:00	2018	10	25	7	9	0	22.469	114.014333	192736.298	2487846.06	0.4	1	4	0	RamsarFishpondFLW	Fishpond
CHI01	Autumn	2018-10-25	CHI0143398	15	08:10:00	2018	10	25	8	10	0	22.468917	114.014233	192725.8167	2487837.068	1.2	1	4	0	RamsarFishpondFLW	Fishpond
CHI01	Autumn	2018-10-25	CHI0143398	15	09:11:00	2018	10	25	9	11	0	22.468617	114.01455	192757.7986	2487803.177	0.4	1	4.01	0	RamsarFishpondFLW	Fishpond
CHI01	Autumn	2018-10-25	CHI0143398	15	10:12:00	2018	10	25	10	12	0	22.47575	114.016917	193017.2941	2488588.667	0.1	1	4.03	0	RamsarFishpondFLW	Fishpond
CHI01	Autumn	2018-10-25	CHI0143398	15	11:13:00	2018	10	25	11	13	0	22.469317	114.013067	192606.6266	2487883.783	13	0	4.07	0	RamsarFishpondFLW	Fishpond
CHI01	Autumn	2018-10-25	CHI0143398	15	12:14:00	2018	10	25	12	14	0	22.469117	114.013217	192621.6316	2487861.315	0.1	1	4.07	0	RamsarFishpondFLW	Fishpond
CHI01	Autumn	2018-10-25	CHI0143398	15	13:15:00	2018	10	25	13	15	0	22.468983	114.013233	192622.9832	2487846.434	0.2	1	4.08	0	RamsarFishpondFLW	Fishpond
CHI01	Autumn	2018-10-25	CHI0143398	15	14:16:00	2018	10	25	14	16	0	22.4688	114.013233	192622.5788	2487826.158	0.4	1	4.13	0	RamsarFishpondFLW	Fishpond
CHI01	Autumn	2018-10-25	CHI0143398	15	15:16:00	2018	10	25	15	16	0	22.4687	114.013367	192636.1571	2487814.802	0.5	1	4.15	0	RamsarFishpondFLW	Fishpond
CHI01	Autumn	2018-10-25	CHI0143398	15	16:18:00	2018	10	25	16	18	0	22.468733	114.013267	192625.9321	2487818.664	0.8	1	4.13	0	RamsarFishpondFLW	Fishpond
CHI01	Autumn	2018-10-25	CHI0143398	15	17:18:00	2018	10	25	17	18	0	22.469283	114.0134	192640.8435	2487879.332	0.4	1	4.11	0	RamsarFishpondFLW	Fishpond
CHI01	Autumn	2018-10-25	CHI0143398	15	18:19:00	2018	10	25	18	19	0	22.468667	114.013217	192620.6373	2487811.454	1	1	4.09	0	RamsarFishpondFLW	Fishpond
CHI01	Autumn	2018-10-25	CHI0143398	15	19:20:00	2018	10	25	19	20	0	22.473033	114.0202	193349.3672	2488280.889	0	1	4.06	0	RamsarFishpondFLW	Fishpond
CHI01	Autumn	2018-10-26	CHI0143399	15	05:07:00	2018	10	26	5	7	0	22.473467	114.020283	193358.871	2488328.806	0.1	1	4	0	RamsarFishpondFLW	Fishpond
CHI01	Autumn	2018-10-26	CHI0143399	15	06:08:00	2018	10	26	6	8	0	22.4692	114.01375	192676.7029	2487869.417	0.6	1	4	0	RamsarFishpondFLW	Fishpond
CHI01	Autumn	2018-10-26	CHI0143399	15	07:10:00	2018	10	26	7	10	0	22.46865	114.0134	192639.445	2487809.195	0.3	1	4.01	0	RamsarFishpondFLW	Fishpond
CHI01	Autumn	2018-10-26	CHI0143399	15	08:10:00	2018	10	26	8	10	0	22.46895	114.013183	192617.7613	2487842.881	0.1	1	4.05	0	RamsarFishpondFLW	Fishpond
CHI01	Autumn	2018-10-26	CHI0143399	15	09:11:00	2018	10	26	9	11	0	22.468683	114.013617	192661.8645	2487812.405	0.6	1	4.08	0	RamsarFishpondFLW	Fishpond
CHI01	Autumn	2018-10-26	CHI0143399	15	10:12:00	2018	10	26	10	12	0	22.468883	114.013067	192605.6676	2487835.695	0.1	1	4.11	0	RamsarFishpondFLW	Fishpond
CHI01	Autumn	2018-10-26	CHI0143399	15	11:13:00	2018	10	26	11	13	0	22.46935	114.013583	192659.8367	2487886.38	0.3	1	4.17	0	RamsarFishpondFLW	Fishpond
CHI01	Autumn	2018-10-26	CHI0143399	15	12:14:00	2018	10	26	12	14	0	22.46855	114.013683	192668.3673	2487797.533	0.5	1	4.19	0	RamsarFishpondFLW	Fishpond
CHI01	Autumn	2018-10-26	CHI0143399	15	13:15:00	2018	10	26	13	15	0	22.473517	114.01625	192943.6803	2488342.616	0.7	1	4.2	0	RamsarFishpondFLW	Fishpond
CHI01	Autumn	2018-10-26	CHI0143399	15	14:16:00	2018	10	26	14	16	0	22.468983	114.013383	192638.4301	2487846.126	0.3	1	4.28	0	RamsarFishpondFLW	Fishpond
CHI01	Autumn	2018-10-26	CHI0143399	15	15:17:00	2018	10	26	15	17	0	22.468817	114.0132	192619.2181	2487828.109	0.4	1	4.28	0	RamsarFishpondFLW	Fishpond
CHI01	Autumn	2018-10-26	CHI0143399	15	16:18:00	2018	10	26	16	18	0	22.4687	114.01325	192624.1085	2487815.043	0.8	1	4.24	0	RamsarFishpondFLW	Fishpond
CHI01	Autumn	2018-10-26	CHI0143399	15	17:19:00	2018	10	26	17	19	0	22.468833	114.013233	192622.6517	2487829.814	0.9	1	4.22	0	RamsarFishpondFLW	Fishpond
CHI01	Autumn	2018-10-26	CHI0143399	15	18:20:00	2018	10	26	18	20	0	22.468717	114.01325	192624.1461	2487816.926	0.7	1	4.2	0	RamsarFishpondFLW	Fishpond
CHI01	Autumn	2018-10-26	CHI0143399	15	19:21:00	2018	10	26	19	21	0	22.472867	114.019	193225.4299	2488264.955	0.7	1	4.17	0	RamsarFishpondFLW	Fishpond
CHI01	Autumn	2018-10-27	CHI0143400	15	05:07:00	2018	10	27	5	7	0	22.472833	114.019167	193242.5519	2488260.845	0.1	1	4.07	0	RamsarFishpondFLW	Fishpond
CHI01	Autumn	2018-10-27	CHI0143400	15	06:08:00	2018	10	27	6	8	0	22.46855	114.013167	192615.2298	2487798.593	0.9	1	4.07	0	OutsideFishpondFLW	Fishpond
CHI01	Autumn	2018-10-27	CHI0143400	15	07:09:00	2018	10	27	7	9	0	22.467883	114.01455	192756.1776	2487721.849	7.7	0	4.08	0	OutsideFishpondFLW	Fishpond
CHI01	Autumn	2018-10-27	CHI0143400	15	08:09:00	2018	10	27	8	9	0	22.468367	114.013917	192692.0603	2487776.776	0.7	1	4.12	0	RamsarFishpondFLW	Fishpond
CHI01	Autumn	2018-10-27	CHI0143400	15	09:10:00	2018	10	27	9	10	0	22.4687	114.0132	192618.9595	2487815.145	0.7	1	4.15	0	RamsarFishpondFLW	Fishpond
CHI01	Autumn	2018-10-27	CHI0143400	15	10:11:00	2018	10	27	10	11	0	22.4687	114.013683	192668.6987	2487814.154	0.4	1	4.15	0	RamsarFishpondFLW	Fishpond
CHI01	Autumn	2018-10-27	CHI0143400	15	11:12:00	2018	10	27	11	12	0	22.469017	114.0136	192660.8517	2487849.448	0.7	1	4.19	0	RamsarFishpondFLW	Fishpond
CHI01	Autumn	2018-10-27	CHI0143400	15	12:14:00	2018	10	27	12	14	0	22.474167	114.017283	193051.4888	2488412.517	0.1	1	4.17	0	RamsarFishpondFLW	Fishpond
CHI01	Autumn	2018-10-27	CHI0143400	15	13:15:00	2018	10	27	13	15	0	22.468817	114.013183	192617.4674	2487828.144	0.6	1	4.28	0	RamsarFishpondFLW	Fishpond
CHI01	Autumn	2018-10-27	CHI0143400	15	14:16:00	2018	10	27	14	16	0	22.46885	114.013333	192632.9872	2487831.492	0.6	1	4.3	0	RamsarFishpondFLW	Fishpond
CHI01	Autumn	2018-10-27	CHI0143400	15	15:17:00	2018	10	27	15	17	0	22.468817	114.0134	192639.814	2487827.698	1	1	4.28	0	RamsarFishpondFLW	Fishpond
CHI01	Autumn	2018-10-27	CHI0143400	15	16:18:00	2018	10	27	16	18	0	22.469417	114.0138	192682.3312	2487893.358	0.1	1	4.24	0	RamsarFishpondFLW	Fishpond
CHI01	Autumn	2018-10-27	CHI0143400	15	17:19:00	2018	10	27	17	19	0	22.4688	114.01355	192655.2233	2487825.507	0.5	1	4.22	0	RamsarFishpondFLW	Fishpond
CHI01	Autumn	2018-10-27	CHI0143400	15	18:20:00	2018	10	27	18	20	0	22.46935	114.013583	192659.8367	2487886.38	0.3	1	4.17	0	RamsarFishpondFLW	Fishpond
CHI01	Autumn	2018-10-27	CHI0143400	15	19:21:00	2018	10	27	19	21	0	22.472617	114.019333	193259.1696	2488236.572	0.3	1	4.16	0	RamsarFishpondFLW	Fishpond
CHI01	Autumn	2018-10-28	CHI0143401	15	05:07:00	2018	10	28	5	7	0	22.472733	114.01935	193261.176	2488249.39	0.1	1	4.05	0	RamsarFishpondFLW	Fishpond
CHI01	Autumn	2018-10-28	CHI0143401	15	06:08:00	2018	10	28	6	8	0	22.4686	114.013483	192647.8818	2487803.484	0.5	1	4.05	0	RamsarFishpondFLW	Fishpond
CHI01	Autumn	2018-10-28	CHI0143401	15	07:09:00	2018	10	28	7	9	0	22.468467	114.0137	192669.9346	2487788.302	2.2	1	4.06	0	RamsarFishpondFLW	Fishpond
CHI01	Autumn	2018-10-28	CHI0143401	15	08:10:00	2018	10	28	8	10	0	22.4677	114.011367	192427.987	2487708.109	0.9	1	4.05	0	HKWP	MitigationWetland
CHI01	Autumn	2018-10-28	CHI0143401	15	09:11:00	2018	10	28	9	11	0	22.468567	114.0133	192628.9636	2487800.203	0	1	4.14	0	RamsarFishpondFLW	Fishpond
CHI01	Autumn	2018-10-28	CHI0143401	15	10:12:00	2018	10	28	10	12	0	22.47665	114.017533	193082.7124	2488687.124	0.3	1	4.16	0	RamsarFishpondFLW	Fishpond
CHI01	Autumn	2018-10-28	CHI0143401	15	11:13:00	2018	10	28	11	13	0	22.475583	114.0182	193149.0413	2488567.531	1	1	4.15	0	RamsarFishpondFLW	Fishpond
CHI01	Autumn	2018-10-28	CHI0143401	15	12:14:00	2018	10	28	12	14	0	22.4754	114.01725	193050.8119	2488549.203	0.4	1	4.19	0	RamsarFishpondFLW	Fishpond
CHI01	Autumn	2018-10-28	CHI0143401	15	13:16:00	2018	10	28	13	16	0	22.475917	114.01685	193010.7634	2488607.308	0.3	1	4.15	0	RamsarFishpondFLW	Fishpond
CHI01	Autumn	2018-10-28	CHI0143401	15	14:16:00	2018	10	28	14	16	0	22.475483	114.016683	192992.6087	2488559.563	0.2	1	4.18	0	RamsarFishpondFLW	Fishpond
CHI01	Autumn	2018-10-28	CHI0143401	15	15:17:00	2018	10	28	15	17	0	22.4766	114.017817	193111.8465	2488681.002	0	1	4.15	0	RamsarFishpondFLW	Fishpond
CHI01	Autumn	2018-10-28	CHI0143401	15	16:18:00	2018	10	28	16	18	0	22.47435	114.017317	193055.3939	2488432.724	0	1	4.15	0	RamsarFishpondFLW	Fishpond
CHI01	Autumn	2018-10-28	CHI0143401	15	17:19:00	2018	10	28	17	19	0	22.469217	114.014083	192711.0325	2487870.617	0.4	1	4.15	0	RamsarFishpondFLW	Fishpond
CHI01	Autumn	2018-10-28	CHI0143401	15	18:20:00	2018	10	28	18	20	0	22.469333	114.013383	192639.2033	2487884.907	1.3	1	4.11	0	RamsarFishpondFLW	Fishpond
CHI01	Autumn	2018-10-28	CHI0143401	15	19:21:00	2018	10	28	19	21	0	22.474583	114.019233	193253.208	2488454.612	0.5	1	4.11	0	RamsarFishpondFLW	Fishpond
CHI01	Autumn	2018-10-29	CHI0143402	15	05:07:00	2018	10	29	5	7	0	22.47385	114.019717	193301.4314	2488372.403	0	1	4.03	0	RamsarFishpondFLW	Fishpond
CHI01	Autumn	2018-10-29	CHI0143402	15	06:08:00	2018	10	29	6	8	0	22.474067	114.016	192919.1507	2488404.069	17	0	4.02	0	RamsarFishpondFLW	Fishpond
CHI01	Autumn	2018-10-29	CHI0143402	15	07:09:00	2018	10	29	7	9	0	22.475917	114.016883	193014.1616	2488607.24	0.1	1	4.03	0	RamsarFishpondFLW	Fishpond
CHI01	Autumn	2018-10-29	CHI0143402	15	08:10:00	2018	10	29	8	10	0	22.4773	114.017683	193099.5929	2488758.837	0.4	1	4.05	0	Mangrove 1	Mangrove
CHI01	Autumn	2018-10-29	CHI0143402	15	09:11:00	2018	10	29	9	11	0	22.474183	114.01765	193089.316	2488413.537	0.7	1	4.12	0	RamsarFishpondFLW	Fishpond
CHI01	Autumn	2018-10-29	CHI0143402	15	10:12:00	2018	10	29	10	12	0	22.474083	114.018083	193133.6837	2488401.569	0.6	1	4.16	0	RamsarFishpondFLW	Fishpond
CHI01	Autumn	2018-10-29	CHI0143402	15	11:12:00	2018	10	29	11	12	0	22.476517	114.017883	193118.4596	2488671.67	0.3	1	4.2	0	RamsarFishpondFLW	Fishpond
CHI01	Autumn	2018-10-29	CHI0143402	15	12:14:00	2018	10	29	12	14	0	22.469067	114.013283	192628.3177	2487855.639	0.2	1	4.27	0	RamsarFishpondFLW	Fishpond
CHI01	Autumn	2018-10-29	CHI0143402	15	13:16:00	2018	10	29	13	16	0	22.469367	114.013217	192622.1839	2487889.015	0.1	1	4.31	0	RamsarFishpondFLW	Fishpond
CHI01	Autumn	2018-10-29	CHI0143402	15	14:18:00	2018	10	29	14	18	0	22.4692	114.013333	192633.7605	2487870.273	1.1	1	4.3	0	RamsarFishpondFLW	Fishpond
CHI01	Autumn	2018-10-29	CHI0143402	15	15:20:00	2018	10	29	15	20	0	22.476683	114.0176	193089.6844	2488690.643	1.4	1	4.26	0	RamsarFishpondFLW	Fishpond
CHI01	Autumn	2018-10-29	CHI0143402	15	16:21:00	2018	10	29	16	21	0	22.47705	114.017233	193052.7033	2488732.06	0.2	1	4.24	0	Mangrove 1	Mangrove
CHI01	Autumn	2018-10-29	CHI0143402	15	17:22:00	2018	10	29	17	22	0	22.475317	114.017	193024.8851	2488540.519	0.2	1	4.21	0	RamsarFishpondFLW	Fishpond
CHI01	Autumn	2018-10-29	CHI0143402	15	18:23:00	2018	10	29	18	23	0	22.4725	114.01855	193178.2811	2488225.213	0	1	4.15	0	RamsarFishpondFLW	Fishpond
CHI01	Autumn	2018-10-29	CHI0143402	15	19:24:00	2018	10	29	19	24	0	22.472617	114.018683	193192.235	2488237.905	0.8	1	4.15	0	RamsarFishpondFLW	Fishpond
CHI01	Autumn	2018-10-30	CHI0143403	15	05:06:00	2018	10	30	5	6	0	22.472583	114.0189	193214.5059	2488233.692	0.3	1	4.05	0	RamsarFishpondFLW	Fishpond
CHI01	Autumn	2018-10-30	CHI0143403	15	06:07:00	2018	10	30	6	7	0	22.4694	114.0135	192651.3999	2487892.09	0.5	1	4.03	0	RamsarFishpondFLW	Fishpond
CHI01	Autumn	2018-10-30	CHI0143403	15	07:08:00	2018	10	30	7	8	0	22.469233	114.0131	192609.8393	2487874.408	0.5	1	4.03	0	RamsarFishpondFLW	Fishpond
CHI01	Autumn	2018-10-30	CHI0143403	15	08:09:00	2018	10	30	8	9	0	22.469383	114.013333	192634.1649	2487890.55	0.9	1	4.11	0	RamsarFishpondFLW	Fishpond
CHI01	Autumn	2018-10-30	CHI0143403	15	09:09:00	2018	10	30	9	9	0	22.46915	114.012967	192595.9597	2487865.485	0	1	4.1	0	RamsarFishpondFLW	Fishpond
CHI01	Autumn	2018-10-30	CHI0143403	15	10:10:00	2018	10	30	10	10	0	22.469717	114.013967	192700.1914	2487926.256	0.1	1	4.14	0	RamsarFishpondFLW	Fishpond
CHI01	Autumn	2018-10-30	CHI0143403	15	11:11:00	2018	10	30	11	11	0	22.47045	114.013633	192667.4159	2488008.159	0.2	1	4.17	0	RamsarFishpondFLW	Fishpond
CHI01	Autumn	2018-10-30	CHI0143403	15	12:12:00	2018	10	30	12	12	0	22.469017	114.0135	192650.5538	2487849.653	0.4	1	4.21	0	RamsarFishpondFLW	Fishpond
CHI01	Autumn	2018-10-30	CHI0143403	15	13:13:00	2018	10	30	13	13	0	22.469617	114.013833	192686.1713	2487915.451	0.6	1	4.28	0	RamsarFishpondFLW	Fishpond
CHI01	Autumn	2018-10-30	CHI0143403	15	14:14:00	2018	10	30	14	14	0	22.469283	114.013917	192694.0837	2487878.27	0.6	1	4.3	0	RamsarFishpondFLW	Fishpond
CHI01	Autumn	2018-10-30	CHI0143403	15	15:16:00	2018	10	30	15	16	0	22.469067	114.013217	192621.5211	2487855.775	0.1	1	4.28	0	RamsarFishpondFLW	Fishpond
CHI01	Autumn	2018-10-30	CHI0143403	15	16:17:00	2018	10	30	16	17	0	22.470367	114.014417	192747.9675	2487997.353	0.8	1	4.3	0	RamsarFishpondFLW	Fishpond
CHI01	Autumn	2018-10-30	CHI0143403	15	17:18:00	2018	10	30	17	18	0	22.468783	114.01335	192634.5899	2487824.034	0.4	1	4.22	0	RamsarFishpondFLW	Fishpond
CHI01	Autumn	2018-10-30	CHI0143403	15	18:19:00	2018	10	30	18	19	0	22.472767	114.019033	193228.6076	2488253.807	0	1	4.16	0	RamsarFishpondFLW	Fishpond
CHI01	Autumn	2018-10-30	CHI0143403	15	19:20:00	2018	10	30	19	20	0	22.472767	114.019083	193233.7564	2488253.705	0.2	1	4.17	0	RamsarFishpondFLW	Fishpond
CHI01	Autumn	2018-10-31	CHI0143404	15	05:07:00	2018	10	31	5	7	0	22.47285	114.019283	193254.5346	2488262.491	0.2	1	4.05	0	RamsarFishpondFLW	Fishpond
CHI01	Autumn	2018-10-31	CHI0143404	15	06:07:00	2018	10	31	6	7	0	22.468433	114.015117	192815.7817	2487781.626	0.4	1	4.03	0	RamsarFishpondFLW	Fishpond
CHI01	Autumn	2018-10-31	CHI0143404	15	07:08:00	2018	10	31	7	8	0	22.46965	114.013033	192603.8611	2487920.75	0.7	1	4.03	0	RamsarFishpondFLW	Fishpond
CHI01	Autumn	2018-10-31	CHI0143404	15	08:09:00	2018	10	31	8	9	0	22.4684	114.01305	192602.8497	2487782.213	0.7	1	4.06	0	OutsideFishpondFLW	Fishpond
CHI01	Autumn	2018-10-31	CHI0143404	15	09:10:00	2018	10	31	9	10	0	22.468867	114.0131	192609.0306	2487833.855	0.1	1	4.08	0	RamsarFishpondFLW	Fishpond
CHI01	Autumn	2018-10-31	CHI0143404	15	10:11:00	2018	10	31	10	11	0	22.46925	114.013483	192649.3179	2487875.505	0.8	1	4.13	0	RamsarFishpondFLW	Fishpond
CHI01	Autumn	2018-10-31	CHI0143404	15	11:12:00	2018	10	31	11	12	0	22.469417	114.013233	192623.9421	2487894.522	0.4	1	4.15	0	RamsarFishpondFLW	Fishpond
CHI01	Autumn	2018-10-31	CHI0143404	15	12:12:00	2018	10	31	12	12	0	22.468867	114.012233	192519.7474	2487835.635	0	1	4.19	0	OutsideFishpondFLW	Fishpond
CHI01	Autumn	2018-10-31	CHI0143404	15	13:13:00	2018	10	31	13	13	0	22.4697	114.01335	192636.6159	2487925.639	0.4	1	4.24	0	RamsarFishpondFLW	Fishpond
CHI01	Autumn	2018-10-31	CHI0143404	15	14:14:00	2018	10	31	14	14	0	22.470133	114.012783	192579.1838	2487974.78	0	1	4.22	0	RamsarFishpondFLW	Fishpond
CHI01	Autumn	2018-10-31	CHI0143404	15	15:15:00	2018	10	31	15	15	0	22.469433	114.014067	192709.8619	2487894.583	0.1	1	4.23	0	RamsarFishpondFLW	Fishpond
CHI01	Autumn	2018-10-31	CHI0143404	15	16:16:00	2018	10	31	16	16	0	22.469817	114.014217	192726.157	2487936.823	0.2	1	4.18	0	RamsarFishpondFLW	Fishpond
CHI01	Autumn	2018-10-31	CHI0143404	15	17:17:00	2018	10	31	17	17	0	22.468967	114.01335	192634.9964	2487844.421	0.4	1	4.18	0	RamsarFishpondFLW	Fishpond
CHI01	Autumn	2018-10-31	CHI0143404	15	18:18:00	2018	10	31	18	18	0	22.473033	114.02	193328.772	2488281.298	0.1	1	4.15	0	RamsarFishpondFLW	Fishpond
CHI01	Autumn	2018-10-31	CHI0143404	15	19:19:00	2018	10	31	19	19	0	22.473217	114.02025	193354.9216	2488301.174	0.1	1	4.13	0	RamsarFishpondFLW	Fishpond
CHI01	Autumn	2018-11-01	CHI0143405	15	05:07:00	2018	11	1	5	7	0	22.47305	114.020433	193373.398	2488282.295	0.1	1	4.04	0	RamsarFishpondFLW	Fishpond
CHI01	Autumn	2018-11-01	CHI0143405	15	06:08:00	2018	11	1	6	8	0	22.469233	114.0133	192630.4351	2487873.997	0.2	1	4.01	0	RamsarFishpondFLW	Fishpond
CHI01	Autumn	2018-11-01	CHI0143405	15	07:09:00	2018	11	1	7	9	0	22.46805	114.013183	192615.7727	2487743.159	0.6	1	4.01	0	OutsideFishpondFLW	Fishpond
CHI01	Autumn	2018-11-01	CHI0143405	15	08:10:00	2018	11	1	8	10	0	22.471783	114.014433	192752.7428	2488154.215	0.4	1	4.02	0	RamsarFishpondFLW	Fishpond
CHI01	Autumn	2018-11-01	CHI0143405	15	09:11:00	2018	11	1	9	11	0	22.469717	114.013133	192614.3071	2487927.968	0.3	1	4.07	0	RamsarFishpondFLW	Fishpond
CHI01	Autumn	2018-11-01	CHI0143405	15	10:11:00	2018	11	1	10	11	0	22.469717	114.01295	192595.4619	2487928.344	0.2	1	4.11	0	RamsarFishpondFLW	Fishpond
CHI01	Autumn	2018-11-01	CHI0143405	15	11:12:00	2018	11	1	11	12	0	22.470183	114.01295	192596.4917	2487979.977	0.6	1	4.13	0	RamsarFishpondFLW	Fishpond
CHI01	Autumn	2018-11-01	CHI0143405	15	12:14:00	2018	11	1	12	14	0	22.46915	114.0132	192619.9538	2487865.006	0.1	1	4.11	0	RamsarFishpondFLW	Fishpond
CHI01	Autumn	2018-11-01	CHI0143405	15	13:15:00	2018	11	1	13	15	0	22.468783	114.013033	192601.9453	2487824.685	0.6	1	4.15	0	RamsarFishpondFLW	Fishpond
CHI01	Autumn	2018-11-01	CHI0143405	15	14:16:00	2018	11	1	14	16	0	22.46885	114.013067	192605.5947	2487832.039	0.9	1	4.21	0	RamsarFishpondFLW	Fishpond
CHI01	Autumn	2018-11-01	CHI0143405	15	15:16:00	2018	11	1	15	16	0	22.470283	114.01385	192689.3933	2487989.209	0.4	1	4.19	0	RamsarFishpondFLW	Fishpond
CHI01	Autumn	2018-11-01	CHI0143405	15	16:17:00	2018	11	1	16	17	0	22.46975	114.013483	192650.4226	2487930.906	0	1	4.17	0	RamsarFishpondFLW	Fishpond
CHI01	Autumn	2018-11-01	CHI0143405	15	17:18:00	2018	11	1	17	18	0	22.469617	114.01375	192677.6241	2487915.621	1.7	1	4.13	0	RamsarFishpondFLW	Fishpond
CHI01	Autumn	2018-11-01	CHI0143405	15	18:19:00	2018	11	1	18	19	0	22.472983	114.020517	193381.9003	2488274.699	0	1	4.11	0	RamsarFishpondFLW	Fishpond
CHI01	Autumn	2018-11-01	CHI0143405	15	19:20:00	2018	11	1	19	20	0	22.473183	114.020183	193347.9473	2488297.544	0.3	1	4.09	0	RamsarFishpondFLW	Fishpond
CHI01	Autumn	2018-11-02	CHI0143406	15	05:07:00	2018	11	2	5	7	0	22.47295	114.020233	193352.5824	2488271.625	0.1	1	3.99	0	RamsarFishpondFLW	Fishpond
CHI01	Autumn	2018-11-02	CHI0143406	15	06:07:00	2018	11	2	6	7	0	22.469333	114.0132	192620.3582	2487885.283	0.3	1	4	0	RamsarFishpondFLW	Fishpond
CHI01	Autumn	2018-11-02	CHI0143406	15	07:08:00	2018	11	2	7	8	0	22.468333	114.013467	192645.6443	2487773.933	0.3	1	3.97	0	OutsideFishpondFLW	Fishpond
CHI01	Autumn	2018-11-02	CHI0143406	15	08:09:00	2018	11	2	8	9	0	22.468083	114.0127	192566.1063	2487747.808	0.5	1	3.99	0	OutsideFishpondFLW	Fishpond
CHI01	Autumn	2018-11-02	CHI0143406	15	09:10:00	2018	11	2	9	10	0	22.469267	114.013717	192673.4526	2487876.908	0.2	1	4.01	0	RamsarFishpondFLW	Fishpond
CHI01	Autumn	2018-11-02	CHI0143406	15	10:11:00	2018	11	2	10	11	0	22.4689	114.01325	192624.5504	2487837.203	0.1	1	4.03	0	RamsarFishpondFLW	Fishpond
CHI01	Autumn	2018-11-02	CHI0143406	15	11:12:00	2018	11	2	11	12	0	22.469067	114.013317	192631.819	2487855.569	0.1	1	4.05	0	RamsarFishpondFLW	Fishpond
CHI01	Autumn	2018-11-02	CHI0143406	15	12:13:00	2018	11	2	12	13	0	22.46885	114.013067	192605.5947	2487832.039	0.1	1	4.07	0	RamsarFishpondFLW	Fishpond
CHI01	Autumn	2018-11-02	CHI0143406	15	13:14:00	2018	11	2	13	14	0	22.469083	114.012367	192534.024	2487859.293	0.1	1	4.09	0	RamsarFishpondFLW	Fishpond
CHI01	Autumn	2018-11-02	CHI0143406	15	14:14:00	2018	11	2	14	14	0	22.469217	114.013783	192680.1387	2487871.233	0.5	1	4.07	0	RamsarFishpondFLW	Fishpond
CHI01	Autumn	2018-11-02	CHI0143406	15	15:15:00	2018	11	2	15	15	0	22.469633	114.013283	192629.5683	2487918.353	0.2	1	4.07	0	RamsarFishpondFLW	Fishpond
CHI01	Autumn	2018-11-02	CHI0143406	15	16:16:00	2018	11	2	16	16	0	22.470467	114.0138	192684.6508	2488009.7	0.1	1	4.03	0	RamsarFishpondFLW	Fishpond
CHI01	Autumn	2018-11-02	CHI0143406	15	17:18:00	2018	11	2	17	18	0	22.47	114.0137	192673.3213	2487958.161	0.2	1	4.03	0	RamsarFishpondFLW	Fishpond
CHI01	Autumn	2018-11-02	CHI0143406	15	18:19:00	2018	11	2	18	19	0	22.473017	114.020183	193347.5813	2488279.151	0.1	1	4	0	RamsarFishpondFLW	Fishpond
CHI01	Autumn	2018-11-02	CHI0143406	15	19:20:00	2018	11	2	19	20	0	22.473033	114.020133	193342.4678	2488281.026	0.7	1	4.01	0	RamsarFishpondFLW	Fishpond
CHI01	Autumn	2018-11-03	CHI0143407	15	05:07:00	2018	11	3	5	7	0	22.47305	114.0202	193349.4046	2488282.772	0	1	3.92	0	RamsarFishpondFLW	Fishpond
CHI01	Autumn	2018-11-03	CHI0143407	15	06:07:00	2018	11	3	6	7	0	22.469367	114.0132	192620.4333	2487889.05	0.1	1	3.92	0	RamsarFishpondFLW	Fishpond
CHI01	Autumn	2018-11-03	CHI0143407	15	07:08:00	2018	11	3	7	8	0	22.4689	114.01325	192624.5504	2487837.203	1.1	1	3.9	0	RamsarFishpondFLW	Fishpond
CHI01	Autumn	2018-11-03	CHI0143407	15	08:09:00	2018	11	3	8	9	0	22.4687	114.013033	192601.7619	2487815.488	0.5	1	3.91	0	RamsarFishpondFLW	Fishpond
CHI01	Autumn	2018-11-03	CHI0143407	15	09:10:00	2018	11	3	9	10	0	22.468983	114.0131	192609.2869	2487846.708	0.2	1	3.94	0	RamsarFishpondFLW	Fishpond
CHI01	Autumn	2018-11-03	CHI0143407	15	10:11:00	2018	11	3	10	11	0	22.4696	114.013067	192607.2519	2487915.14	0.4	1	3.96	0	RamsarFishpondFLW	Fishpond
CHI01	Autumn	2018-11-03	CHI0143407	15	11:12:00	2018	11	3	11	12	0	22.469467	114.01335	192636.1011	2487899.822	0.3	1	3.97	0	RamsarFishpondFLW	Fishpond
CHI01	Autumn	2018-11-03	CHI0143407	15	12:13:00	2018	11	3	12	13	0	22.469217	114.013267	192627.0015	2487872.292	0	1	3.96	0	RamsarFishpondFLW	Fishpond
CHI01	Autumn	2018-11-03	CHI0143407	15	13:14:00	2018	11	3	13	14	0	22.468967	114.012983	192597.2029	2487845.175	1.8	1	3.99	0	RamsarFishpondFLW	Fishpond
CHI01	Autumn	2018-11-03	CHI0143407	15	14:15:00	2018	11	3	14	15	0	22.469267	114.01345	192645.9571	2487877.456	0.2	1	3.98	0	RamsarFishpondFLW	Fishpond
CHI01	Autumn	2018-11-03	CHI0143407	15	15:16:00	2018	11	3	15	16	0	22.4689	114.012667	192564.5134	2487838.4	0.2	1	3.98	0	RamsarFishpondFLW	Fishpond
CHI01	Autumn	2018-11-03	CHI0143407	15	16:17:00	2018	11	3	16	17	0	22.4692	114.01325	192625.2133	2487870.443	0	1	3.95	0	RamsarFishpondFLW	Fishpond
CHI01	Autumn	2018-11-03	CHI0143407	15	17:18:00	2018	11	3	17	18	0	22.4686	114.013467	192646.2342	2487803.517	0.7	1	3.96	0	RamsarFishpondFLW	Fishpond
CHI01	Autumn	2018-11-03	CHI0143407	15	18:19:00	2018	11	3	18	19	0	22.472917	114.020267	193356.0108	2488267.898	0.4	1	3.93	0	RamsarFishpondFLW	Fishpond
CHI01	Autumn	2018-11-03	CHI0143407	15	19:20:00	2018	11	3	19	20	0	22.475617	114.022217	193562.7628	2488563.067	1	1	3.91	0	RamsarFishpondFLW	Fishpond
CHI01	Autumn	2018-11-04	CHI0143408	15	05:07:00	2018	11	4	5	7	0	22.472917	114.020233	193352.5096	2488267.968	0.2	1	3.86	0	RamsarFishpondFLW	Fishpond
CHI01	Autumn	2018-11-04	CHI0143408	15	06:08:00	2018	11	4	6	8	0	22.469	114.013917	192693.4586	2487846.914	0.1	1	3.86	0	RamsarFishpondFLW	Fishpond
CHI01	Autumn	2018-11-04	CHI0143408	15	07:09:00	2018	11	4	7	9	0	22.469067	114.0133	192630.0684	2487855.604	0.5	1	3.83	0	RamsarFishpondFLW	Fishpond
CHI01	Autumn	2018-11-04	CHI0143408	15	08:10:00	2018	11	4	8	10	0	22.468117	114.014317	192732.7001	2487748.255	0.2	1	3.86	0	RamsarFishpondFLW	Fishpond
CHI01	Autumn	2018-11-04	CHI0143408	15	09:11:00	2018	11	4	9	11	0	22.468633	114.0138	192680.5993	2487806.49	0.2	1	3.87	0	RamsarFishpondFLW	Fishpond
CHI01	Autumn	2018-11-04	CHI0143408	15	10:11:00	2018	11	4	10	11	0	22.468783	114.01345	192644.8878	2487823.828	0.1	1	3.88	0	RamsarFishpondFLW	Fishpond
CHI01	Autumn	2018-11-04	CHI0143408	15	11:12:00	2018	11	4	11	12	0	22.469217	114.013133	192613.2023	2487872.567	0.7	1	3.89	0	RamsarFishpondFLW	Fishpond
CHI01	Autumn	2018-11-04	CHI0143408	15	12:14:00	2018	11	4	12	14	0	22.468817	114.013083	192607.1694	2487828.349	0.3	1	3.87	0	RamsarFishpondFLW	Fishpond
CHI01	Autumn	2018-11-04	CHI0143408	15	13:14:00	2018	11	4	13	14	0	22.468817	114.013083	192607.1694	2487828.349	0.6	1	3.91	0	RamsarFishpondFLW	Fishpond
CHI01	Autumn	2018-11-04	CHI0143408	15	14:15:00	2018	11	4	14	15	0	22.469017	114.012933	192592.1645	2487850.818	0.2	1	3.93	0	RamsarFishpondFLW	Fishpond
CHI01	Autumn	2018-11-04	CHI0143408	15	15:16:00	2018	11	4	15	16	0	22.46935	114.012783	192577.4534	2487888.023	0.3	1	3.94	0	RamsarFishpondFLW	Fishpond
CHI01	Autumn	2018-11-04	CHI0143408	15	16:17:00	2018	11	4	16	17	0	22.46955	114.013267	192627.7372	2487909.189	0.4	1	3.93	0	RamsarFishpondFLW	Fishpond
CHI01	Autumn	2018-11-04	CHI0143408	15	17:18:00	2018	11	4	17	18	0	22.469367	114.0135	192651.327	2487888.434	0	1	3.9	0	RamsarFishpondFLW	Fishpond
CHI01	Autumn	2018-11-04	CHI0143408	15	18:19:00	2018	11	4	18	19	0	22.472933	114.020217	193350.8973	2488269.774	0.1	1	3.88	0	RamsarFishpondFLW	Fishpond
CHI01	Autumn	2018-11-04	CHI0143408	15	19:20:00	2018	11	4	19	20	0	22.472967	114.020183	193347.4711	2488273.611	0.5	1	3.89	0	RamsarFishpondFLW	Fishpond
CHI01	Autumn	2018-11-05	CHI0143409	14	05:07:00	2018	11	5	5	7	0	22.473433	114.01985	193314.2076	2488325.926	0	1	3.82	0	RamsarFishpondFLW	Fishpond
CHI01	Autumn	2018-11-05	CHI0143409	14	06:08:00	2018	11	5	6	8	0	22.469233	114.013217	192621.8879	2487874.168	0.6	1	3.82	0	RamsarFishpondFLW	Fishpond
CHI01	Autumn	2018-11-05	CHI0143409	14	07:09:00	2018	11	5	7	9	0	22.468133	114.013617	192660.6494	2487751.465	0.9	1	3.83	0	OutsideFishpondFLW	Fishpond
CHI01	Autumn	2018-11-05	CHI0143409	14	08:10:00	2018	11	5	8	10	0	22.4673	114.013017	192597.0209	2487660.399	0.6	1	3.81	0	OutsideFishpondFLW	Fishpond
CHI01	Autumn	2018-11-05	CHI0143409	14	09:10:00	2018	11	5	9	10	0	22.4685	114.013317	192630.5663	2487792.745	0.1	1	3.85	0	OutsideFishpondFLW	Fishpond
CHI01	Autumn	2018-11-05	CHI0143409	14	11:12:00	2018	11	5	11	12	0	22.467533	114.013683	192666.1207	2487684.848	0.9	1	3.88	0	OutsideFishpondFLW	Fishpond
CHI01	Autumn	2018-11-05	CHI0143409	14	12:13:00	2018	11	5	12	13	0	22.4687	114.012983	192596.613	2487815.591	0.1	1	3.89	0	RamsarFishpondFLW	Fishpond
CHI01	Autumn	2018-11-05	CHI0143409	14	13:15:00	2018	11	5	13	15	0	22.46885	114.013133	192612.3913	2487831.903	0	1	3.94	0	RamsarFishpondFLW	Fishpond
CHI01	Autumn	2018-11-05	CHI0143409	14	14:15:00	2018	11	5	14	15	0	22.468783	114.013133	192612.2433	2487824.479	0.4	1	3.94	0	RamsarFishpondFLW	Fishpond
CHI01	Autumn	2018-11-05	CHI0143409	14	15:16:00	2018	11	5	15	16	0	22.46905	114.013183	192617.9822	2487853.961	0.2	1	4.01	0	RamsarFishpondFLW	Fishpond
CHI01	Autumn	2018-11-05	CHI0143409	14	16:17:00	2018	11	5	16	17	0	22.4677	114.013833	192681.9366	2487703.044	0.1	1	4.01	0	OutsideFishpondFLW	Fishpond
CHI01	Autumn	2018-11-05	CHI0143409	14	17:18:00	2018	11	5	17	18	0	22.468333	114.013917	192691.9852	2487773.009	0.4	1	3.96	0	RamsarFishpondFLW	Fishpond
CHI01	Autumn	2018-11-05	CHI0143409	14	18:19:00	2018	11	5	18	19	0	22.472767	114.01895	193220.0605	2488253.977	0	1	3.92	0	RamsarFishpondFLW	Fishpond
CHI01	Autumn	2018-11-05	CHI0143409	14	19:20:00	2018	11	5	19	20	0	22.4728	114.019033	193228.6803	2488257.464	0.8	1	3.94	0	RamsarFishpondFLW	Fishpond
CHI01	Autumn	2018-11-06	CHI0143410	15	05:07:00	2018	11	6	5	7	0	22.472767	114.019033	193228.6076	2488253.807	0.1	1	3.87	0	RamsarFishpondFLW	Fishpond
CHI01	Autumn	2018-11-06	CHI0143410	15	06:08:00	2018	11	6	6	8	0	22.468783	114.01315	192613.994	2487824.445	0.1	1	3.88	0	RamsarFishpondFLW	Fishpond
CHI01	Autumn	2018-11-06	CHI0143410	15	07:09:00	2018	11	6	7	9	0	22.4687	114.01315	192613.8106	2487815.248	0.3	1	3.88	0	RamsarFishpondFLW	Fishpond
CHI01	Autumn	2018-11-06	CHI0143410	15	08:10:00	2018	11	6	8	10	0	22.468317	114.0128	192576.9214	2487773.53	0.1	1	3.91	0	OutsideFishpondFLW	Fishpond
CHI01	Autumn	2018-11-06	CHI0143410	15	09:11:00	2018	11	6	9	11	0	22.468733	114.01275	192572.6916	2487819.726	0.3	1	3.94	0	OutsideFishpondFLW	Fishpond
CHI01	Autumn	2018-11-06	CHI0143410	15	10:12:00	2018	11	6	10	12	0	22.469683	114.013183	192619.3809	2487924.098	0.2	1	3.98	0	RamsarFishpondFLW	Fishpond
CHI01	Autumn	2018-11-06	CHI0143410	15	11:13:00	2018	11	6	11	13	0	22.46855	114.01435	192737.0547	2487796.164	0.3	1	4.01	0	RamsarFishpondFLW	Fishpond
CHI01	Autumn	2018-11-06	CHI0143410	15	12:14:00	2018	11	6	12	14	0	22.4684	114.013567	192656.0903	2487781.151	0	1	4.01	0	OutsideFishpondFLW	Fishpond
CHI01	Autumn	2018-11-06	CHI0143410	15	13:15:00	2018	11	6	13	15	0	22.4675	114.013017	192597.4628	2487682.559	0.6	1	4.06	0	OutsideFishpondFLW	Fishpond
CHI01	Autumn	2018-11-06	CHI0143410	15	14:16:00	2018	11	6	14	16	0	22.46825	114.013633	192662.5556	2487764.396	0.4	1	4.1	0	OutsideFishpondFLW	Fishpond
CHI01	Autumn	2018-11-06	CHI0143410	15	15:17:00	2018	11	6	15	17	0	22.468367	114.013983	192698.857	2487776.641	0.2	1	4.11	0	RamsarFishpondFLW	Fishpond
CHI01	Autumn	2018-11-06	CHI0143410	15	16:18:00	2018	11	6	16	18	0	22.4685	114.0133	192628.8156	2487792.78	0.2	1	4.11	0	OutsideFishpondFLW	Fishpond
CHI01	Autumn	2018-11-06	CHI0143410	15	17:19:00	2018	11	6	17	19	0	22.469267	114.013267	192627.1119	2487877.832	0.3	1	4.09	0	RamsarFishpondFLW	Fishpond
CHI01	Autumn	2018-11-06	CHI0143410	15	18:20:00	2018	11	6	18	20	0	22.472783	114.019333	193259.5357	2488254.965	0.1	1	4.07	0	RamsarFishpondFLW	Fishpond
CHI01	Autumn	2018-11-06	CHI0143410	15	19:21:00	2018	11	6	19	21	0	22.472833	114.019033	193228.7531	2488261.12	0.1	1	4.05	0	RamsarFishpondFLW	Fishpond
CHI01	Autumn	2018-11-07	CHI0143411	15	05:07:00	2018	11	7	5	7	0	22.4728	114.019067	193232.1815	2488257.394	0	1	3.96	0	RamsarFishpondFLW	Fishpond
CHI01	Autumn	2018-11-07	CHI0143411	15	06:08:00	2018	11	7	6	8	0	22.469367	114.01325	192625.5823	2487888.947	0.3	1	3.98	0	RamsarFishpondFLW	Fishpond
CHI01	Autumn	2018-11-07	CHI0143411	15	07:09:00	2018	11	7	7	9	0	22.468483	114.013383	192637.3254	2487790.726	1.1	1	3.99	0	OutsideFishpondFLW	Fishpond
CHI01	Autumn	2018-11-07	CHI0143411	15	08:09:00	2018	11	7	8	9	0	22.468283	114.01305	192602.5912	2487769.249	0.6	1	4.02	0	OutsideFishpondFLW	Fishpond
CHI01	Autumn	2018-11-07	CHI0143411	15	09:10:00	2018	11	7	9	10	0	22.46855	114.01325	192623.7771	2487798.422	0.5	1	4.01	0	OutsideFishpondFLW	Fishpond
CHI01	Autumn	2018-11-07	CHI0143411	15	10:11:00	2018	11	7	10	11	0	22.468817	114.01305	192603.7711	2487828.417	0.2	1	4.05	0	RamsarFishpondFLW	Fishpond
CHI01	Autumn	2018-11-07	CHI0143411	15	11:12:00	2018	11	7	11	12	0	22.469	114.013083	192607.5738	2487848.626	0.1	1	4.12	0	RamsarFishpondFLW	Fishpond
CHI01	Autumn	2018-11-07	CHI0143411	15	12:14:00	2018	11	7	12	14	0	22.468283	114.012917	192588.8949	2487769.522	0.3	1	4.13	0	OutsideFishpondFLW	Fishpond
CHI01	Autumn	2018-11-07	CHI0143411	15	13:14:00	2018	11	7	13	14	0	22.468417	114.013483	192647.4775	2487783.207	0.3	1	4.14	0	OutsideFishpondFLW	Fishpond
CHI01	Autumn	2018-11-07	CHI0143411	15	14:15:00	2018	11	7	14	15	0	22.46795	114.013883	192687.6379	2487730.642	0.2	1	4.13	0	OutsideFishpondFLW	Fishpond
CHI01	Autumn	2018-11-07	CHI0143411	15	15:16:00	2018	11	7	15	16	0	22.467883	114.013767	192675.5442	2487723.456	0.1	1	4.11	0	OutsideFishpondFLW	Fishpond
CHI01	Autumn	2018-11-07	CHI0143411	15	16:18:00	2018	11	7	16	18	0	22.467683	114.013	192596.1165	2487702.871	0.1	1	4.13	0	OutsideFishpondFLW	Fishpond
CHI01	Autumn	2018-11-07	CHI0143411	15	17:18:00	2018	11	7	17	18	0	22.468333	114.013667	192666.2402	2487773.522	0.5	1	4.11	0	OutsideFishpondFLW	Fishpond
CHI01	Autumn	2018-11-07	CHI0143411	15	18:19:00	2018	11	7	18	19	0	22.4731	114.02095	193426.7468	2488286.776	0.4	1	4.1	0	RamsarFishpondFLW	Fishpond
CHI01	Autumn	2018-11-07	CHI0143411	15	19:20:00	2018	11	7	19	20	0	22.473217	114.021017	193433.904	2488299.602	0.9	1	4.09	0	RamsarFishpondFLW	Fishpond
CHI01	Autumn	2018-11-08	CHI0143412	14	05:07:00	2018	11	8	5	7	0	22.473133	114.021017	193433.7189	2488290.295	0	1	4	0	RamsarFishpondFLW	Fishpond
CHI01	Autumn	2018-11-08	CHI0143412	14	06:08:00	2018	11	8	6	8	0	22.469633	114.012967	192597.027	2487919.002	0.5	1	4.01	0	RamsarFishpondFLW	Fishpond
CHI01	Autumn	2018-11-08	CHI0143412	14	07:09:00	2018	11	8	7	9	0	22.468233	114.013383	192636.773	2487763.025	0.2	1	4.01	0	OutsideFishpondFLW	Fishpond
CHI01	Autumn	2018-11-08	CHI0143412	14	08:10:00	2018	11	8	8	10	0	22.46835	114.0134	192638.7822	2487775.954	0.5	1	4.02	0	OutsideFishpondFLW	Fishpond
CHI01	Autumn	2018-11-08	CHI0143412	14	09:11:00	2018	11	8	9	11	0	22.46775	114.012917	192587.7171	2487710.465	0.6	1	4.03	0	OutsideFishpondFLW	Fishpond
CHI01	Autumn	2018-11-08	CHI0143412	14	10:12:00	2018	11	8	10	12	0	22.46805	114.01375	192674.1624	2487741.995	0.2	1	4.03	0	OutsideFishpondFLW	Fishpond
CHI01	Autumn	2018-11-08	CHI0143412	14	11:13:00	2018	11	8	11	13	0	22.468967	114.013117	192611.0022	2487844.9	0.3	1	4.07	0	RamsarFishpondFLW	Fishpond
CHI01	Autumn	2018-11-08	CHI0143412	14	12:14:00	2018	11	8	12	14	0	22.4684	114.0135	192649.1906	2487781.289	0	1	4.05	0	OutsideFishpondFLW	Fishpond
CHI01	Autumn	2018-11-08	CHI0143412	14	13:15:00	2018	11	8	13	15	0	22.467833	114.013633	192661.6344	2487718.191	0.4	1	4.07	0	OutsideFishpondFLW	Fishpond
CHI01	Autumn	2018-11-08	CHI0143412	14	14:16:00	2018	11	8	14	16	0	22.467733	114.0136	192658.0151	2487707.179	0.2	1	4.09	0	OutsideFishpondFLW	Fishpond
CHI01	Autumn	2018-11-08	CHI0143412	14	15:17:00	2018	11	8	15	17	0	22.467717	114.012883	192584.1429	2487706.878	0.5	1	4.08	0	OutsideFishpondFLW	Fishpond
CHI01	Autumn	2018-11-08	CHI0143412	14	16:18:00	2018	11	8	16	18	0	22.467467	114.012767	192571.6447	2487679.416	1.3	1	4.07	0	OutsideFishpondFLW	Fishpond
CHI01	Autumn	2018-11-08	CHI0143412	14	18:20:00	2018	11	8	18	20	0	22.473017	114.02015	193344.1831	2488279.218	0	1	4.03	0	RamsarFishpondFLW	Fishpond
CHI01	Autumn	2018-11-08	CHI0143412	14	19:21:00	2018	11	8	19	21	0	22.47295	114.020267	193356.0836	2488271.555	0.9	1	4.04	0	RamsarFishpondFLW	Fishpond
CHI01	Autumn	2018-11-09	CHI0143413	14	05:07:00	2018	11	9	5	7	0	22.472933	114.020317	193361.1949	2488269.569	0.4	1	3.96	0	RamsarFishpondFLW	Fishpond
CHI01	Autumn	2018-11-09	CHI0143413	14	06:08:00	2018	11	9	6	8	0	22.468683	114.013533	192653.2142	2487812.578	0.6	1	3.96	0	RamsarFishpondFLW	Fishpond
CHI01	Autumn	2018-11-09	CHI0143413	14	07:09:00	2018	11	9	7	9	0	22.46885	114.013217	192621.0416	2487831.731	0.5	1	3.96	0	RamsarFishpondFLW	Fishpond
CHI01	Autumn	2018-11-09	CHI0143413	14	08:10:00	2018	11	9	8	10	0	22.4681	114.0137	192669.1239	2487747.638	0	1	3.98	0	OutsideFishpondFLW	Fishpond
CHI01	Autumn	2018-11-09	CHI0143413	14	09:10:00	2018	11	9	9	10	0	22.46805	114.013967	192696.5091	2487741.549	0.7	1	3.98	0	OutsideFishpondFLW	Fishpond
CHI01	Autumn	2018-11-09	CHI0143413	14	11:12:00	2018	11	9	11	12	0	22.467533	114.013233	192619.7795	2487685.772	0.5	1	4.02	0	OutsideFishpondFLW	Fishpond
CHI01	Autumn	2018-11-09	CHI0143413	14	12:14:00	2018	11	9	12	14	0	22.467667	114.013667	192664.769	2487699.728	0.1	1	4.03	0	OutsideFishpondFLW	Fishpond
CHI01	Autumn	2018-11-09	CHI0143413	14	13:14:00	2018	11	9	13	14	0	22.46895	114.012317	192528.5811	2487844.659	0.2	1	4.1	0	OutsideFishpondFLW	Fishpond
CHI01	Autumn	2018-11-09	CHI0143413	14	14:15:00	2018	11	9	14	15	0	22.468833	114.012883	192586.6089	2487830.533	0.2	1	4.11	0	RamsarFishpondFLW	Fishpond
CHI01	Autumn	2018-11-09	CHI0143413	14	15:16:00	2018	11	9	15	16	0	22.468267	114.01385	192684.9398	2487765.834	0	1	4.08	0	OutsideFishpondFLW	Fishpond
CHI01	Autumn	2018-11-09	CHI0143413	14	16:17:00	2018	11	9	16	17	0	22.46805	114.0128	192576.3313	2487743.946	0.3	1	4.09	0	OutsideFishpondFLW	Fishpond
CHI01	Autumn	2018-11-09	CHI0143413	14	17:19:00	2018	11	9	17	19	0	22.468417	114.01345	192644.0792	2487783.275	0	1	4.07	0	OutsideFishpondFLW	Fishpond
CHI01	Autumn	2018-11-09	CHI0143413	14	18:19:00	2018	11	9	18	19	0	22.47285	114.01905	193230.5412	2488262.969	0.6	1	4.05	0	RamsarFishpondFLW	Fishpond
CHI01	Autumn	2018-11-09	CHI0143413	14	19:20:00	2018	11	9	19	20	0	22.47315	114.019083	193234.6011	2488296.142	2.3	1	4.04	0	RamsarFishpondFLW	Fishpond
CHI01	Autumn	2018-11-10	CHI0143414	15	05:07:00	2018	11	10	5	7	0	22.472883	114.019033	193228.8634	2488266.66	0	1	3.97	0	RamsarFishpondFLW	Fishpond
CHI01	Autumn	2018-11-10	CHI0143414	15	06:08:00	2018	11	10	6	8	0	22.472883	114.019117	193237.5134	2488266.488	1.1	1	3.98	0	RamsarFishpondFLW	Fishpond
CHI01	Autumn	2018-11-10	CHI0143414	15	07:09:00	2018	11	10	7	9	0	22.4685	114.013217	192620.2683	2487792.95	1.8	1	3.97	0	OutsideFishpondFLW	Fishpond
CHI01	Autumn	2018-11-10	CHI0143414	15	08:10:00	2018	11	10	8	10	0	22.46805	114.0127	192566.0333	2487744.151	0.2	1	3.98	0	OutsideFishpondFLW	Fishpond
CHI01	Autumn	2018-11-10	CHI0143414	15	09:11:00	2018	11	10	9	11	0	22.4696	114.0133	192631.246	2487914.661	0.6	1	3.97	0	RamsarFishpondFLW	Fishpond
CHI01	Autumn	2018-11-10	CHI0143414	15	10:11:00	2018	11	10	10	11	0	22.469533	114.012767	192576.2102	2487908.332	0.1	1	3.98	0	RamsarFishpondFLW	Fishpond
CHI01	Autumn	2018-11-10	CHI0143414	15	11:12:00	2018	11	10	11	12	0	22.467833	114.013217	192618.7946	2487719.045	0.5	1	3.99	0	OutsideFishpondFLW	Fishpond
CHI01	Autumn	2018-11-10	CHI0143414	15	12:14:00	2018	11	10	12	14	0	22.468383	114.01335	192633.7061	2487779.713	0	1	4.02	0	OutsideFishpondFLW	Fishpond
CHI01	Autumn	2018-11-10	CHI0143414	15	13:14:00	2018	11	10	13	14	0	22.467767	114.013733	192671.7866	2487710.673	0.1	1	4.07	0	OutsideFishpondFLW	Fishpond
CHI01	Autumn	2018-11-10	CHI0143414	15	14:15:00	2018	11	10	14	15	0	22.467767	114.01355	192652.9412	2487711.049	0.1	1	4.03	0	OutsideFishpondFLW	Fishpond
CHI01	Autumn	2018-11-10	CHI0143414	15	15:16:00	2018	11	10	15	16	0	22.4675	114.013367	192633.5059	2487681.841	0.9	1	4.01	0	OutsideFishpondFLW	Fishpond
CHI01	Autumn	2018-11-10	CHI0143414	15	16:17:00	2018	11	10	16	17	0	22.4684	114.01345	192644.0416	2487781.391	0.2	1	4.03	0	OutsideFishpondFLW	Fishpond
CHI01	Autumn	2018-11-10	CHI0143414	15	17:18:00	2018	11	10	17	18	0	22.468817	114.013033	192602.0205	2487828.452	2.3	1	4.01	0	RamsarFishpondFLW	Fishpond
CHI01	Autumn	2018-11-10	CHI0143414	15	18:19:00	2018	11	10	18	19	0	22.472883	114.019083	193234.0122	2488266.558	0.3	1	4	0	RamsarFishpondFLW	Fishpond
CHI01	Autumn	2018-11-10	CHI0143414	15	19:20:00	2018	11	10	19	20	0	22.472517	114.018683	193192.0144	2488226.824	0.3	1	3.98	0	RamsarFishpondFLW	Fishpond
CHI01	Autumn	2018-11-11	CHI0143415	15	05:07:00	2018	11	11	5	7	0	22.472817	114.01905	193230.4684	2488259.312	0	1	3.91	0	RamsarFishpondFLW	Fishpond
CHI01	Autumn	2018-11-11	CHI0143415	15	06:08:00	2018	11	11	6	8	0	22.4729	114.01905	193230.6515	2488268.509	1.7	1	3.91	0	RamsarFishpondFLW	Fishpond
CHI01	Autumn	2018-11-11	CHI0143415	15	07:09:00	2018	11	11	7	9	0	22.468067	114.013117	192609.0136	2487745.178	6.8	0	3.93	0	OutsideFishpondFLW	Fishpond
CHI01	Autumn	2018-11-11	CHI0143415	15	08:10:00	2018	11	11	8	10	0	22.46815	114.01295	192591.9993	2487754.718	0	1	3.98	0	OutsideFishpondFLW	Fishpond
CHI01	Autumn	2018-11-11	CHI0143415	15	09:11:00	2018	11	11	9	11	0	22.468117	114.013517	192650.3161	2487749.897	0.9	1	3.97	0	OutsideFishpondFLW	Fishpond
CHI01	Autumn	2018-11-11	CHI0143415	15	10:11:00	2018	11	11	10	11	0	22.468183	114.013567	192655.6109	2487757.107	0.3	1	3.96	0	OutsideFishpondFLW	Fishpond
CHI01	Autumn	2018-11-11	CHI0143415	15	11:12:00	2018	11	11	11	12	0	22.467867	114.012733	192569.0273	2487723.807	0.1	1	4.03	0	OutsideFishpondFLW	Fishpond
CHI01	Autumn	2018-11-11	CHI0143415	15	12:14:00	2018	11	11	12	14	0	22.468383	114.013317	192630.3078	2487779.781	0	1	4.04	0	OutsideFishpondFLW	Fishpond
CHI01	Autumn	2018-11-11	CHI0143415	15	13:14:00	2018	11	11	13	14	0	22.469617	114.013417	192643.3321	2487916.305	0.5	1	4.09	0	RamsarFishpondFLW	Fishpond
CHI01	Autumn	2018-11-11	CHI0143415	15	14:15:00	2018	11	11	14	15	0	22.469733	114.013667	192669.3331	2487928.644	0.3	1	4.11	0	RamsarFishpondFLW	Fishpond
CHI01	Autumn	2018-11-11	CHI0143415	15	15:16:00	2018	11	11	15	16	0	22.470433	114.01415	192720.6181	2488005.214	0.3	1	4.13	0	RamsarFishpondFLW	Fishpond
CHI01	Autumn	2018-11-11	CHI0143415	15	16:17:00	2018	11	11	16	17	0	22.469633	114.013733	192675.9088	2487917.429	0	1	4.13	0	RamsarFishpondFLW	Fishpond
CHI01	Autumn	2018-11-11	CHI0143415	15	17:18:00	2018	11	11	17	18	0	22.46985	114.013767	192679.8895	2487941.403	0.2	1	4.07	0	RamsarFishpondFLW	Fishpond
CHI01	Autumn	2018-11-11	CHI0143415	15	18:19:00	2018	11	11	18	19	0	22.472867	114.019833	193311.209	2488263.248	0.2	1	4.07	0	RamsarFishpondFLW	Fishpond
CHI01	Autumn	2018-11-11	CHI0143415	15	19:20:00	2018	11	11	19	20	0	22.472433	114.020367	193365.2414	2488214.066	0.1	1	4.07	0	RamsarFishpondFLW	Fishpond
CHI01	Autumn	2018-11-12	CHI0143416	14	05:07:00	2018	11	12	5	7	0	22.473	114.02025	193354.4432	2488277.13	0.3	1	3.98	0	RamsarFishpondFLW	Fishpond
CHI01	Autumn	2018-11-12	CHI0143416	14	06:08:00	2018	11	12	6	8	0	22.472933	114.020217	193350.8973	2488269.774	0.3	1	4	0	RamsarFishpondFLW	Fishpond
CHI01	Autumn	2018-11-12	CHI0143416	14	08:10:00	2018	11	12	8	10	0	22.469517	114.012983	192598.4183	2487906.116	0.6	1	4.01	0	RamsarFishpondFLW	Fishpond
CHI01	Autumn	2018-11-12	CHI0143416	14	09:11:00	2018	11	12	9	11	0	22.469717	114.014333	192737.8816	2487925.504	0.3	1	4.04	0	RamsarFishpondFLW	Fishpond
CHI01	Autumn	2018-11-12	CHI0143416	14	10:11:00	2018	11	12	10	11	0	22.47025	114.013383	192641.2294	2487986.512	0.5	1	4.06	0	RamsarFishpondFLW	Fishpond
CHI01	Autumn	2018-11-12	CHI0143416	14	11:12:00	2018	11	12	11	12	0	22.46895	114.012417	192538.879	2487844.454	0.4	1	4.09	0	RamsarFishpondFLW	Fishpond
CHI01	Autumn	2018-11-12	CHI0143416	14	12:14:00	2018	11	12	12	14	0	22.46965	114.013383	192639.9037	2487920.031	0	1	4.11	0	RamsarFishpondFLW	Fishpond
CHI01	Autumn	2018-11-12	CHI0143416	14	13:14:00	2018	11	12	13	14	0	22.469833	114.013933	192696.9464	2487939.178	0.7	1	4.15	0	RamsarFishpondFLW	Fishpond
CHI01	Autumn	2018-11-12	CHI0143416	14	14:15:00	2018	11	12	14	15	0	22.469717	114.013317	192633.2552	2487927.59	0.5	1	4.18	0	RamsarFishpondFLW	Fishpond
CHI01	Autumn	2018-11-12	CHI0143416	14	15:17:00	2018	11	12	15	17	0	22.469783	114.01345	192647.0972	2487934.63	0.2	1	4.18	0	RamsarFishpondFLW	Fishpond
CHI01	Autumn	2018-11-12	CHI0143416	14	16:17:00	2018	11	12	16	17	0	22.46935	114.013333	192634.092	2487886.893	1.2	1	4.17	0	RamsarFishpondFLW	Fishpond
CHI01	Autumn	2018-11-12	CHI0143416	14	17:18:00	2018	11	12	17	18	0	22.469933	114.013867	192690.3707	2487950.394	0.6	1	4.15	0	RamsarFishpondFLW	Fishpond
CHI01	Autumn	2018-11-12	CHI0143416	14	18:19:00	2018	11	12	18	19	0	22.473	114.020133	193342.395	2488277.37	1.4	1	4.12	0	RamsarFishpondFLW	Fishpond
CHI01	Autumn	2018-11-12	CHI0143416	14	19:21:00	2018	11	12	19	21	0	22.472967	114.020017	193330.3771	2488273.951	0	1	4.1	0	RamsarFishpondFLW	Fishpond
CHI01	Autumn	2018-11-13	CHI0143417	15	05:07:00	2018	11	13	5	7	0	22.47305	114.02015	193344.2559	2488282.875	0.1	1	4.03	0	RamsarFishpondFLW	Fishpond
CHI01	Autumn	2018-11-13	CHI0143417	15	06:07:00	2018	11	13	6	7	0	22.472967	114.0202	193349.2217	2488273.576	0.3	1	4.03	0	RamsarFishpondFLW	Fishpond
CHI01	Autumn	2018-11-13	CHI0143417	15	07:08:00	2018	11	13	7	8	0	22.469583	114.01365	192667.2511	2487912.059	0.2	1	4.02	0	RamsarFishpondFLW	Fishpond
CHI01	Autumn	2018-11-13	CHI0143417	15	08:09:00	2018	11	13	8	9	0	22.468583	114.01275	192572.3602	2487803.106	0.3	1	4.01	0	OutsideFishpondFLW	Fishpond
CHI01	Autumn	2018-11-13	CHI0143417	15	09:10:00	2018	11	13	9	10	0	22.467567	114.013783	192676.4938	2487688.41	0.2	1	4.07	0	OutsideFishpondFLW	Fishpond
CHI01	Autumn	2018-11-13	CHI0143417	15	10:11:00	2018	11	13	10	11	0	22.4705	114.0135	192653.8303	2488013.972	0.2	1	4.12	0	RamsarFishpondFLW	Fishpond
CHI01	Autumn	2018-11-13	CHI0143417	15	11:12:00	2018	11	13	11	12	0	22.469917	114.013	192601.0528	2487950.402	0	1	4.12	0	RamsarFishpondFLW	Fishpond
CHI01	Autumn	2018-11-13	CHI0143417	15	12:13:00	2018	11	13	12	13	0	22.469633	114.013517	192653.6654	2487917.872	0	1	4.18	0	RamsarFishpondFLW	Fishpond
CHI01	Autumn	2018-11-13	CHI0143417	15	13:14:00	2018	11	13	13	14	0	22.469617	114.0135	192651.8794	2487916.134	0	1	4.2	0	RamsarFishpondFLW	Fishpond
CHI01	Autumn	2018-11-13	CHI0143417	15	14:15:00	2018	11	13	14	15	0	22.469683	114.013317	192633.1801	2487923.823	0.3	1	4.17	0	RamsarFishpondFLW	Fishpond
CHI01	Autumn	2018-11-13	CHI0143417	15	15:16:00	2018	11	13	15	16	0	22.470817	114.01375	192680.2752	2488048.583	0.3	1	4.14	0	RamsarFishpondFLW	Fishpond
CHI01	Autumn	2018-11-13	CHI0143417	15	16:17:00	2018	11	13	16	17	0	22.469667	114.013833	192686.2818	2487920.991	0	1	4.11	0	RamsarFishpondFLW	Fishpond
CHI01	Autumn	2018-11-13	CHI0143417	15	17:18:00	2018	11	13	17	18	0	22.470833	114.014183	192724.9	2488049.467	0.3	1	4.12	0	RamsarFishpondFLW	Fishpond
CHI01	Autumn	2018-11-13	CHI0143417	15	18:19:00	2018	11	13	18	19	0	22.473017	114.0202	193349.3319	2488279.116	0.5	1	4.09	0	RamsarFishpondFLW	Fishpond
CHI01	Autumn	2018-11-13	CHI0143417	15	19:19:00	2018	11	13	19	19	0	22.473167	114.02005	193334.2162	2488296.043	0.7	1	4.09	0	RamsarFishpondFLW	Fishpond
CHI01	Autumn	2018-11-14	CHI0143418	15	05:08:00	2018	11	14	5	8	0	22.473	114.0202	193349.2944	2488277.232	0.1	1	3.99	0	RamsarFishpondFLW	Fishpond
CHI01	Autumn	2018-11-14	CHI0143418	15	06:08:00	2018	11	14	6	8	0	22.473117	114.02015	193344.4036	2488290.298	0.4	1	4.01	0	RamsarFishpondFLW	Fishpond
CHI01	Autumn	2018-11-14	CHI0143418	15	07:09:00	2018	11	14	7	9	0	22.468933	114.013517	192652.1188	2487840.311	0.1	1	4	0	RamsarFishpondFLW	Fishpond
CHI01	Autumn	2018-11-14	CHI0143418	15	08:10:00	2018	11	14	8	10	0	22.469733	114.013767	192679.631	2487928.439	0.6	1	4.01	0	RamsarFishpondFLW	Fishpond
CHI01	Autumn	2018-11-14	CHI0143418	15	09:11:00	2018	11	14	9	11	0	22.46965	114.013567	192658.8519	2487919.653	0.5	1	4.07	0	RamsarFishpondFLW	Fishpond
CHI01	Autumn	2018-11-14	CHI0143418	15	10:12:00	2018	11	14	10	12	0	22.470367	114.013483	192651.7858	2487999.27	0	1	4.07	0	RamsarFishpondFLW	Fishpond
CHI01	Autumn	2018-11-14	CHI0143418	15	11:13:00	2018	11	14	11	13	0	22.4692	114.0119	192486.1913	2487873.216	0.6	1	4.11	0	RamsarFishpondFLW	Fishpond
CHI01	Autumn	2018-11-14	CHI0143418	15	12:14:00	2018	11	14	12	14	0	22.469683	114.0135	192652.0252	2487923.447	0.1	1	4.13	0	RamsarFishpondFLW	Fishpond
CHI01	Autumn	2018-11-14	CHI0143418	15	13:15:00	2018	11	14	13	15	0	22.46995	114.013633	192666.3112	2487952.758	0.5	1	4.18	0	RamsarFishpondFLW	Fishpond
CHI01	Autumn	2018-11-14	CHI0143418	15	14:16:00	2018	11	14	14	16	0	22.469833	114.0137	192672.9523	2487939.657	0.1	1	4.24	0	RamsarFishpondFLW	Fishpond
CHI01	Autumn	2018-11-14	CHI0143418	15	15:16:00	2018	11	14	15	16	0	22.467733	114.012917	192587.6796	2487708.581	0.2	1	4.19	0	OutsideFishpondFLW	Fishpond
CHI01	Autumn	2018-11-14	CHI0143418	15	16:18:00	2018	11	14	16	18	0	22.47005	114.01345	192647.6871	2487964.214	0	1	4.15	0	RamsarFishpondFLW	Fishpond
CHI01	Autumn	2018-11-14	CHI0143418	15	17:18:00	2018	11	14	17	18	0	22.46985	114.013733	192676.3882	2487941.473	0.3	1	4.14	0	RamsarFishpondFLW	Fishpond
CHI01	Autumn	2018-11-14	CHI0143418	15	18:20:00	2018	11	14	18	20	0	22.473033	114.020183	193347.6166	2488280.924	0	1	4.11	0	RamsarFishpondFLW	Fishpond
CHI01	Autumn	2018-11-14	CHI0143418	15	19:20:00	2018	11	14	19	20	0	22.472967	114.020267	193356.121	2488273.439	0.3	1	4.11	0	RamsarFishpondFLW	Fishpond
CHI01	Autumn	2018-11-15	CHI0143419	11	05:07:00	2018	11	15	5	7	0	22.473333	114.021067	193439.3085	2488312.353	0	1	4.01	0	RamsarFishpondFLW	Fishpond
CHI01	Autumn	2018-11-15	CHI0143419	11	06:08:00	2018	11	15	6	8	0	22.473417	114.021167	193449.7912	2488321.455	0.3	1	4.01	0	RamsarFishpondFLW	Fishpond
CHI01	Autumn	2018-11-15	CHI0143419	11	07:09:00	2018	11	15	7	9	0	22.469683	114.013567	192658.9248	2487923.31	0	1	4.02	0	RamsarFishpondFLW	Fishpond
CHI01	Autumn	2018-11-15	CHI0143419	11	08:10:00	2018	11	15	8	10	0	22.46965	114.013783	192681.0953	2487919.21	0.2	1	4.05	0	RamsarFishpondFLW	Fishpond
CHI01	Autumn	2018-11-15	CHI0143419	11	09:11:00	2018	11	15	9	11	0	22.470017	114.013417	192644.2159	2487960.625	0.2	1	4.05	0	RamsarFishpondFLW	Fishpond
CHI01	Autumn	2018-11-15	CHI0143419	11	10:12:00	2018	11	15	10	12	0	22.470683	114.014617	192769.2611	2488031.955	10	0	4.05	0	RamsarFishpondFLW	Fishpond
CHI01	Autumn	2018-11-15	CHI0143419	11	11:13:00	2018	11	15	11	13	0	22.467717	114.013783	192676.8252	2487705.03	0.1	1	4.04	0	OutsideFishpondFLW	Fishpond
CHI01	Autumn	2018-11-15	CHI0143419	11	12:14:00	2018	11	15	12	14	0	22.4699	114.0135	192652.5046	2487947.491	0.1	1	4.07	0	RamsarFishpondFLW	Fishpond
CHI01	Autumn	2018-11-15	CHI0143419	11	13:15:00	2018	11	15	13	15	0	22.46995	114.013533	192656.0134	2487952.963	0.2	1	4.09	0	RamsarFishpondFLW	Fishpond
CHI01	Autumn	2018-11-15	CHI0143419	11	14:17:00	2018	11	15	14	17	0	22.467817	114.013733	192671.897	2487716.213	0.5	1	4.07	0	OutsideFishpondFLW	Fishpond
CHI01	Autumn	2018-11-15	CHI0143419	11	15:18:00	2018	11	15	15	18	0	22.469983	114.012867	192587.5025	2487957.988	0.4	1	4.09	0	RamsarFishpondFLW	Fishpond
HUN01	Winter	2018-12-01	HUN0143435	15	05:07:00	2018	12	1	5	7	0	22.510133	114.0262	194048.9148	2492379.319	0.6	1	3.82	99	Mangrove 10	Mangrove
HUN01	Winter	2018-12-01	HUN0143435	15	06:08:00	2018	12	1	6	8	0	22.50975	114.0264	194068.6604	2492336.473	0.6	1	3.83	99	Mudflat	Mudflat
HUN01	Winter	2018-12-01	HUN0143435	15	07:08:00	2018	12	1	7	8	0	22.510067	114.027067	194138.0252	2492370.232	0.5	1	3.83	99	Mangrove 10	Mangrove
HUN01	Winter	2018-12-01	HUN0143435	15	08:09:00	2018	12	1	8	9	0	22.5094	114.0252	193944.351	2492300.15	0.3	1	3.82	99	Mudflat	Mudflat
HUN01	Winter	2018-12-01	HUN0143435	15	09:10:00	2018	12	1	9	10	0	22.509383	114.025067	193930.6213	2492298.539	0.6	1	3.82	99	Mudflat	Mudflat
HUN01	Winter	2018-12-01	HUN0143435	15	10:11:00	2018	12	1	10	11	0	22.508917	114.02345	193763.1256	2492250.218	0.3	1	3.83	99	Mudflat	Mudflat
HUN01	Winter	2018-12-01	HUN0143435	15	11:12:00	2018	12	1	11	12	0	22.509833	114.024117	193833.8125	2492350.345	0.3	1	3.83	99	Mudflat	Mudflat
HUN01	Winter	2018-12-01	HUN0143435	15	12:12:00	2018	12	1	12	12	0	22.509733	114.024633	193886.7133	2492338.208	0.7	1	3.84	99	Mudflat	Mudflat
HUN01	Winter	2018-12-01	HUN0143435	15	13:13:00	2018	12	1	13	13	0	22.509633	114.024683	193891.6403	2492327.026	0.4	1	3.85	99	Mudflat	Mudflat
HUN01	Winter	2018-12-01	HUN0143435	15	14:14:00	2018	12	1	14	14	0	22.509633	114.024333	193855.6083	2492327.743	0	1	3.85	99	Mudflat	Mudflat
HUN01	Winter	2018-12-01	HUN0143435	15	15:15:00	2018	12	1	15	15	0	22.509633	114.024567	193879.6983	2492327.263	0.2	1	3.86	99	Mudflat	Mudflat
HUN01	Winter	2018-12-01	HUN0143435	15	16:16:00	2018	12	1	16	16	0	22.5097	114.024783	193902.0828	2492334.244	0	1	3.86	99	Mudflat	Mudflat
HUN01	Winter	2018-12-01	HUN0143435	15	17:17:00	2018	12	1	17	17	0	22.510117	114.0264	194069.4691	2492377.137	0.1	1	3.87	99	Mangrove 10	Mangrove
HUN01	Winter	2018-12-01	HUN0143435	15	18:18:00	2018	12	1	18	18	0	22.51055	114.026483	194078.9679	2492424.944	0.2	1	3.87	99	Mangrove 10	Mangrove
HUN01	Winter	2018-12-01	HUN0143435	15	19:19:00	2018	12	1	19	19	0	22.510133	114.025617	193988.8961	2492380.513	0.1	1	3.86	99	Mudflat	Mudflat
HUN01	Winter	2018-12-02	HUN0143436	15	05:07:00	2018	12	2	5	7	0	22.510217	114.025817	194009.6708	2492389.411	0.1	1	3.85	99	Mudflat	Mudflat
HUN01	Winter	2018-12-02	HUN0143436	15	06:08:00	2018	12	2	6	8	0	22.509883	114.025467	193972.9029	2492353.12	0.3	1	3.85	99	Mudflat	Mudflat
HUN01	Winter	2018-12-02	HUN0143436	15	07:09:00	2018	12	2	7	9	0	22.510117	114.025683	193995.6554	2492378.605	0	1	3.85	99	Mudflat	Mudflat
HUN01	Winter	2018-12-02	HUN0143436	15	08:10:00	2018	12	2	8	10	0	22.510367	114.026667	194097.507	2492404.291	0.6	1	3.86	99	Mangrove 10	Mangrove
HUN01	Winter	2018-12-02	HUN0143436	15	09:11:00	2018	12	2	9	11	0	22.5106	114.0263	194060.2387	2492430.859	0	1	3.86	99	Mangrove 10	Mangrove
HUN01	Winter	2018-12-02	HUN0143436	15	10:12:00	2018	12	2	10	12	0	22.5106	114.0263	194060.2387	2492430.859	0.1	1	3.87	99	Mangrove 10	Mangrove
HUN01	Winter	2018-12-02	HUN0143436	15	11:13:00	2018	12	2	11	13	0	22.510217	114.025817	194009.6708	2492389.411	0.1	1	3.87	99	Mudflat	Mudflat
HUN01	Winter	2018-12-02	HUN0143436	15	12:14:00	2018	12	2	12	14	0	22.510233	114.02585	194013.1034	2492391.116	1.6	1	3.87	99	Mudflat	Mudflat
HUN01	Winter	2018-12-02	HUN0143436	15	13:15:00	2018	12	2	13	15	0	22.5097	114.0254	193965.602	2492332.981	0.3	1	3.87	99	Mudflat	Mudflat
HUN01	Winter	2018-12-02	HUN0143436	15	14:16:00	2018	12	2	14	16	0	22.510117	114.025733	194000.8028	2492378.503	0.1	1	3.87	99	Mudflat	Mudflat
HUN01	Winter	2018-12-02	HUN0143436	15	15:17:00	2018	12	2	15	17	0	22.510167	114.02575	194002.6631	2492384.008	0.7	1	3.88	99	Mudflat	Mudflat
HUN01	Winter	2018-12-02	HUN0143436	15	16:17:00	2018	12	2	16	17	0	22.510067	114.025733	194000.6926	2492372.963	2.3	1	3.88	99	Mudflat	Mudflat
HUN01	Winter	2018-12-02	HUN0143436	15	17:18:00	2018	12	2	17	18	0	22.51025	114.025633	193990.8012	2492393.444	0.8	1	3.89	99	Mudflat	Mudflat
HUN01	Winter	2018-12-02	HUN0143436	15	18:19:00	2018	12	2	18	19	0	22.5083	114.019067	193310.5365	2492190.843	0.5	1	3.88	99	Mudflat	Mudflat
HUN01	Winter	2018-12-02	HUN0143436	15	19:20:00	2018	12	2	19	20	0	22.50565	114.019583	193357.8065	2491896.16	0.5	1	3.88	99	Mudflat	Mudflat
HUN01	Winter	2018-12-03	HUN0143437	14	05:07:00	2018	12	3	5	7	0	22.5077	114.02	193405.2638	2492122.447	0.1	1	3.87	99	Mudflat	Mudflat
HUN01	Winter	2018-12-03	HUN0143437	14	06:08:00	2018	12	3	6	8	0	22.504933	114.0197	193368.2687	2491816.475	1.3	1	3.87	99	Mangrove 11	Mangrove
HUN01	Winter	2018-12-03	HUN0143437	14	07:09:00	2018	12	3	7	9	0	22.490617	114.04455	195895.2747	2490179.498	0.3	1	3.87	99	RamsarFishpondMP	Fishpond
HUN01	Winter	2018-12-03	HUN0143437	14	09:11:00	2018	12	3	9	11	0	22.49175	114.0478	196232.375	2490298.428	0.1	1	3.87	99	RamsarFishpondMP	Fishpond
HUN01	Winter	2018-12-03	HUN0143437	14	10:12:00	2018	12	3	10	12	0	22.4915	114.044783	195921.1968	2490276.86	5.6	0	3.88	99	RamsarFishpondMP	Fishpond
HUN01	Winter	2018-12-03	HUN0143437	14	11:13:00	2018	12	3	11	13	0	22.491167	114.04435	195875.8861	2490240.844	0.3	1	3.88	99	RamsarFishpondMP	Fishpond
HUN01	Winter	2018-12-03	HUN0143437	14	12:14:00	2018	12	3	12	14	0	22.491017	114.04455	195896.15	2490223.818	0.7	1	3.89	99	RamsarFishpondMP	Fishpond
HUN01	Winter	2018-12-03	HUN0143437	14	13:15:00	2018	12	3	13	15	0	22.49105	114.04515	195957.9988	2490226.254	0.3	1	3.9	99	RamsarFishpondMP	Fishpond
HUN01	Winter	2018-12-03	HUN0143437	14	14:16:00	2018	12	3	14	16	0	22.487017	114.0372	195130.6111	2489795.582	0.1	1	3.9	99	MPNRGaiWai	Geiwai
HUN01	Winter	2018-12-03	HUN0143437	14	15:17:00	2018	12	3	15	17	0	22.490667	114.0426	195694.6097	2490189.004	0.1	1	3.9	99	MPNRGaiWai	Geiwai
HUN01	Winter	2018-12-03	HUN0143437	14	16:18:00	2018	12	3	16	18	0	22.490317	114.045683	196011.2735	2490143.955	0.8	1	3.9	99	RamsarFishpondMP	Fishpond
HUN01	Winter	2018-12-03	HUN0143437	14	17:18:00	2018	12	3	17	18	0	22.49155	114.041067	195538.7045	2490289.961	0.3	1	3.91	99	MPNRGaiWai	Geiwai
HUN01	Winter	2018-12-03	HUN0143437	14	18:20:00	2018	12	3	18	20	0	22.498667	114.0381	195248.8304	2491084.568	0.6	1	3.9	99	MPNRFishpond 1	Fishpond
HUN01	Winter	2018-12-03	HUN0143437	14	19:21:00	2018	12	3	19	21	0	22.497433	114.0383	195266.7147	2490947.433	0.1	1	3.9	99	MPNRGaiWai	Geiwai
HUN01	Winter	2018-12-04	HUN0143438	15	05:07:00	2018	12	4	5	7	0	22.497483	114.03895	195333.7461	2490951.649	0.2	1	3.89	99	MPNRGaiWai	Geiwai
HUN01	Winter	2018-12-04	HUN0143438	15	06:07:00	2018	12	4	6	7	0	22.49725	114.038067	195242.3243	2490927.632	0.3	1	3.89	99	MPNRGaiWai	Geiwai
HUN01	Winter	2018-12-04	HUN0143438	15	07:09:00	2018	12	4	7	9	0	22.495717	114.0495	196416.0745	2490734.517	0.2	1	3.88	99	CarParkNightRoost	Night Roost
HUN01	Winter	2018-12-04	HUN0143438	15	08:10:00	2018	12	4	8	10	0	22.491083	114.044867	195928.9331	2490230.486	17	0	3.89	99	RamsarFishpondMP	Fishpond
HUN01	Winter	2018-12-04	HUN0143438	15	09:11:00	2018	12	4	9	11	0	22.4905	114.042667	195701.1424	2490170.364	0.5	1	3.9	99	MPNRGaiWai	Geiwai
HUN01	Winter	2018-12-04	HUN0143438	15	10:12:00	2018	12	4	10	12	0	22.491	114.04295	195731.3752	2490225.188	0.1	1	3.92	99	MPNRGaiWai	Geiwai
HUN01	Winter	2018-12-04	HUN0143438	15	11:13:00	2018	12	4	11	13	0	22.4908	114.043683	195806.4079	2490201.537	0.4	1	3.93	99	RamsarFishpondMP	Fishpond
HUN01	Winter	2018-12-04	HUN0143438	15	12:15:00	2018	12	4	12	15	0	22.49055	114.044	195838.4994	2490173.193	0.3	1	3.93	99	RamsarFishpondMP	Fishpond
HUN01	Winter	2018-12-04	HUN0143438	15	13:16:00	2018	12	4	13	16	0	22.490683	114.044467	195886.8734	2490186.979	0.4	1	3.94	99	RamsarFishpondMP	Fishpond
HUN01	Winter	2018-12-04	HUN0143438	15	14:17:00	2018	12	4	14	17	0	22.490683	114.04465	195905.7153	2490186.607	0.1	1	3.95	99	RamsarFishpondMP	Fishpond
HUN01	Winter	2018-12-04	HUN0143438	15	15:18:00	2018	12	4	15	18	0	22.49065	114.04265	195699.7205	2490187.019	0.1	1	3.95	99	MPNRGaiWai	Geiwai
HUN01	Winter	2018-12-04	HUN0143438	15	16:19:00	2018	12	4	16	19	0	22.49085	114.04255	195689.8623	2490209.382	0.2	1	3.95	99	MPNRGaiWai	Geiwai
HUN01	Winter	2018-12-04	HUN0143438	15	17:20:00	2018	12	4	17	20	0	22.49075	114.042917	195727.4301	2490197.556	0.2	1	3.96	99	MPNRGaiWai	Geiwai
HUN01	Winter	2018-12-04	HUN0143438	15	18:21:00	2018	12	4	18	21	0	22.497617	114.038383	195275.6637	2490967.651	0.7	1	3.95	99	MPNRFishpond 1	Fishpond
HUN01	Winter	2018-12-04	HUN0143438	15	19:22:00	2018	12	4	19	22	0	22.497233	114.038367	195273.1741	2490925.137	0.4	1	3.94	99	MPNRGaiWai	Geiwai
HUN01	Winter	2018-12-05	HUN0143439	15	05:07:00	2018	12	5	5	7	0	22.49755	114.038183	195254.9254	2490960.635	0.2	1	3.93	99	MPNRFishpond 1	Fishpond
HUN01	Winter	2018-12-05	HUN0143439	15	06:07:00	2018	12	5	6	7	0	22.497317	114.038183	195254.4143	2490934.819	0	1	3.93	99	MPNRGaiWai	Geiwai
HUN01	Winter	2018-12-05	HUN0143439	15	07:08:00	2018	12	5	7	8	0	22.489167	114.043317	195765.1493	2490021.346	0	1	3.93	99	RamsarFishpondMP	Fishpond
HUN01	Winter	2018-12-05	HUN0143439	15	08:09:00	2018	12	5	8	9	0	22.488933	114.043083	195740.5438	2489995.895	0.8	1	3.94	99	MPNRFishpond 2	Fishpond
HUN01	Winter	2018-12-05	HUN0143439	15	09:09:00	2018	12	5	9	9	0	22.489033	114.0428	195711.6243	2490007.551	0.8	1	3.96	99	RamsarFishpondMP	Fishpond
HUN01	Winter	2018-12-05	HUN0143439	15	10:10:00	2018	12	5	10	10	0	22.488933	114.043067	195738.8964	2489995.928	0.1	1	3.97	99	MPNRFishpond 2	Fishpond
HUN01	Winter	2018-12-05	HUN0143439	15	11:12:00	2018	12	5	11	12	0	22.488917	114.043067	195738.8614	2489994.155	0	1	3.98	99	MPNRFishpond 2	Fishpond
HUN01	Winter	2018-12-05	HUN0143439	15	12:12:00	2018	12	5	12	12	0	22.491133	114.0423	195664.7418	2490241.247	0.4	1	4.01	99	MPNRGaiWai	Geiwai
HUN01	Winter	2018-12-05	HUN0143439	15	13:13:00	2018	12	5	13	13	0	22.491117	114.0422	195654.4107	2490239.678	1	1	4.03	99	MPNRGaiWai	Geiwai
HUN01	Winter	2018-12-05	HUN0143439	15	14:14:00	2018	12	5	14	14	0	22.491383	114.0421	195644.6971	2490269.354	0.1	1	4.04	99	MPNRGaiWai	Geiwai
HUN01	Winter	2018-12-05	HUN0143439	15	15:15:00	2018	12	5	15	15	0	22.491017	114.04225	195659.3397	2490228.496	0.3	1	4.05	99	MPNRGaiWai	Geiwai
HUN01	Winter	2018-12-05	HUN0143439	15	16:16:00	2018	12	5	16	16	0	22.490817	114.0427	195705.2343	2490205.421	0.2	1	4.05	99	MPNRGaiWai	Geiwai
HUN01	Winter	2018-12-05	HUN0143439	15	17:17:00	2018	12	5	17	17	0	22.49085	114.04275	195710.4546	2490208.975	0.2	1	4.05	99	MPNRGaiWai	Geiwai
HUN01	Winter	2018-12-05	HUN0143439	15	18:18:00	2018	12	5	18	18	0	22.49515	114.048517	196313.6283	2490673.69	3.4	1	4.05	99	CarParkNightRoost	Night Roost
HUN01	Winter	2018-12-05	HUN0143439	15	19:19:00	2018	12	5	19	19	0	22.496117	114.049367	196403.2553	2490779.107	0.1	1	4.05	99	CarParkNightRoost	Night Roost
HUN01	Winter	2018-12-06	HUN0143440	15	05:07:00	2018	12	6	5	7	0	22.495317	114.04865	196327.6867	2490691.923	0.1	1	4.03	99	CarParkNightRoost	Night Roost
HUN01	Winter	2018-12-06	HUN0143440	15	06:07:00	2018	12	6	6	7	0	22.49515	114.048367	196298.1847	2490673.994	0.2	1	4.03	99	CarParkNightRoost	Night Roost
HUN01	Winter	2018-12-06	HUN0143440	15	07:08:00	2018	12	6	7	8	0	22.476017	114.0411	195508.0821	2488568.841	0.4	1	4.03	99	RamsarFishpondTSW	Fishpond
HUN01	Winter	2018-12-06	HUN0143440	15	08:09:00	2018	12	6	8	9	0	22.49085	114.042967	195732.7972	2490208.534	0.2	1	4.03	99	MPNRGaiWai	Geiwai
HUN01	Winter	2018-12-06	HUN0143440	15	09:10:00	2018	12	6	9	10	0	22.49035	114.04405	195843.2097	2490150.931	0.2	1	4.04	99	RamsarFishpondMP	Fishpond
HUN01	Winter	2018-12-06	HUN0143440	15	10:11:00	2018	12	6	10	11	0	22.490983	114.042433	195678.1071	2490224.357	0.2	1	4.05	99	MPNRGaiWai	Geiwai
HUN01	Winter	2018-12-06	HUN0143440	15	11:11:00	2018	12	6	11	11	0	22.491133	114.042517	195687.0843	2490240.806	0.4	1	4.08	99	MPNRGaiWai	Geiwai
HUN01	Winter	2018-12-06	HUN0143440	15	12:12:00	2018	12	6	12	12	0	22.491083	114.042567	195692.1229	2490235.164	0.3	1	4.11	99	MPNRGaiWai	Geiwai
HUN01	Winter	2018-12-06	HUN0143440	15	13:13:00	2018	12	6	13	13	0	22.49135	114.043483	195787.0197	2490262.884	0.4	1	4.13	99	MPNRGaiWai	Geiwai
HUN01	Winter	2018-12-06	HUN0143440	15	14:14:00	2018	12	6	14	14	0	22.49085	114.042983	195734.4445	2490208.501	0.3	1	4.13	99	MPNRGaiWai	Geiwai
HUN01	Winter	2018-12-06	HUN0143440	15	15:14:00	2018	12	6	15	14	0	22.491217	114.04745	196195.1737	2490240.083	0.1	1	4.13	99	RamsarFishpondMP	Fishpond
HUN01	Winter	2018-12-06	HUN0143440	15	16:16:00	2018	12	6	16	16	0	22.493083	114.048317	196288.5188	2490445.074	0.3	1	4.13	99	RamsarFishpondMP	Fishpond
HUN01	Winter	2018-12-06	HUN0143440	15	17:16:00	2018	12	6	17	16	0	22.492683	114.0485	196306.4861	2490400.382	0.7	1	4.13	99	RamsarFishpondMP	Fishpond
HUN01	Winter	2018-12-06	HUN0143440	15	18:17:00	2018	12	6	18	17	0	22.495483	114.048533	196316.0035	2490710.553	0.2	1	4.13	99	CarParkNightRoost	Night Roost
HUN01	Winter	2018-12-06	HUN0143440	15	19:18:00	2018	12	6	19	18	0	22.495183	114.048683	196330.7914	2490677.009	0.3	1	4.13	99	CarParkNightRoost	Night Roost
HUN01	Winter	2018-12-07	HUN0143441	15	05:07:00	2018	12	7	5	7	0	22.495133	114.048283	196289.4991	2490672.281	1.2	1	4.11	99	CarParkNightRoost	Night Roost
HUN01	Winter	2018-12-07	HUN0143441	15	06:08:00	2018	12	7	6	8	0	22.495183	114.048583	196320.4957	2490677.212	0.2	1	4.13	99	CarParkNightRoost	Night Roost
HUN01	Winter	2018-12-07	HUN0143441	15	07:09:00	2018	12	7	7	9	0	22.489267	114.0423	195660.6555	2490034.495	0	1	4.12	99	MPNRGaiWai	Geiwai
HUN01	Winter	2018-12-07	HUN0143441	15	08:10:00	2018	12	7	8	10	0	22.489267	114.04285	195717.2848	2490033.376	0.7	1	4.12	99	RamsarFishpondMP	Fishpond
HUN01	Winter	2018-12-07	HUN0143441	15	09:10:00	2018	12	7	9	10	0	22.488833	114.043017	195733.5294	2489984.949	0.3	1	4.13	99	MPNRFishpond 2	Fishpond
HUN01	Winter	2018-12-07	HUN0143441	15	10:12:00	2018	12	7	10	12	0	22.488833	114.043133	195745.473	2489984.713	0.1	1	4.11	99	MPNRFishpond 2	Fishpond
HUN01	Winter	2018-12-07	HUN0143441	15	11:12:00	2018	12	7	11	12	0	22.489817	114.043317	195766.5722	2490093.366	0.4	1	4.12	99	RamsarFishpondMP	Fishpond
HUN01	Winter	2018-12-07	HUN0143441	15	12:13:00	2018	12	7	12	13	0	22.489833	114.0429	195723.6721	2490095.987	0.2	1	4.11	99	MPNRGaiWai	Geiwai
HUN01	Winter	2018-12-07	HUN0143441	15	13:14:00	2018	12	7	13	14	0	22.490617	114.04285	195720.2405	2490182.956	0.1	1	4.11	99	MPNRGaiWai	Geiwai
HUN01	Winter	2018-12-07	HUN0143441	15	14:15:00	2018	12	7	14	15	0	22.4912	114.0426	195695.7768	2490248.061	0.3	1	4.11	99	MPNRGaiWai	Geiwai
HUN01	Winter	2018-12-07	HUN0143441	15	15:16:00	2018	12	7	15	16	0	22.490333	114.04255	195688.7303	2490152.099	0.3	1	4.11	99	MPNRGaiWai	Geiwai
HUN01	Winter	2018-12-07	HUN0143441	15	16:18:00	2018	12	7	16	18	0	22.490733	114.042717	195706.8007	2490196.079	0	1	4.11	99	MPNRGaiWai	Geiwai
HUN01	Winter	2018-12-07	HUN0143441	15	17:18:00	2018	12	7	17	18	0	22.491667	114.0443	195871.8323	2490296.346	0.7	1	4.11	99	RamsarFishpondMP	Fishpond
HUN01	Winter	2018-12-07	HUN0143441	15	18:19:00	2018	12	7	18	19	0	22.505117	114.020817	193483.6724	2491834.571	1.4	1	4.11	99	Mangrove 11	Mangrove
HUN01	Winter	2018-12-07	HUN0143441	15	19:20:00	2018	12	7	19	20	0	22.505733	114.022267	193634.3118	2491899.852	1.1	1	4.11	99	Mangrove 11	Mangrove
HUN01	Winter	2018-12-08	HUN0143442	15	05:07:00	2018	12	8	5	7	0	22.5042	114.020167	193414.7291	2491734.3	0.3	1	4.09	99	Mangrove 11	Mangrove
HUN01	Winter	2018-12-08	HUN0143442	15	06:08:00	2018	12	8	6	8	0	22.504267	114.02025	193423.4221	2491741.553	0.7	1	4.08	99	Mangrove 11	Mangrove
HUN01	Winter	2018-12-08	HUN0143442	15	07:08:00	2018	12	8	7	8	0	22.502383	114.052933	196784.0764	2491466.137	15	0	4.09	99	SZRiverChannel	Channel
HUN01	Winter	2018-12-08	HUN0143442	15	08:09:00	2018	12	8	8	9	0	22.491283	114.042533	195689.0602	2490257.393	0.2	1	4.08	99	MPNRGaiWai	Geiwai
HUN01	Winter	2018-12-08	HUN0143442	15	09:10:00	2018	12	8	9	10	0	22.489117	114.042433	195674.021	2490017.605	0.3	1	4.09	99	MPNRGaiWai	Geiwai
HUN01	Winter	2018-12-08	HUN0143442	15	10:11:00	2018	12	8	10	11	0	22.48895	114.042767	195708.0449	2489998.422	0.2	1	4.09	99	MPNRFishpond 2	Fishpond
HUN01	Winter	2018-12-08	HUN0143442	15	11:12:00	2018	12	8	11	12	0	22.488833	114.043067	195738.6775	2489984.848	0.7	1	4.11	99	MPNRFishpond 2	Fishpond
HUN01	Winter	2018-12-08	HUN0143442	15	12:13:00	2018	12	8	12	13	0	22.4889	114.042833	195714.7309	2489992.747	0.4	1	4.12	99	MPNRFishpond 2	Fishpond
HUN01	Winter	2018-12-08	HUN0143442	15	13:14:00	2018	12	8	13	14	0	22.48895	114.042917	195723.4892	2489998.116	0.7	1	4.13	99	MPNRFishpond 2	Fishpond
HUN01	Winter	2018-12-08	HUN0143442	15	14:15:00	2018	12	8	14	15	0	22.488967	114.042867	195718.3783	2490000.102	0.1	1	4.13	99	MPNRFishpond 2	Fishpond
HUN01	Winter	2018-12-08	HUN0143442	15	15:16:00	2018	12	8	15	16	0	22.489233	114.043483	195782.3855	2490028.321	1.3	1	4.14	99	RamsarFishpondMP	Fishpond
HUN01	Winter	2018-12-08	HUN0143442	15	16:25:00	2018	12	8	16	25	0	22.4889	114.043633	195797.101	2489991.12	2.3	1	4.01	99	MPNRFishpond 2	Fishpond
HUN01	Winter	2018-12-08	HUN0143442	15	17:26:00	2018	12	8	17	26	0	22.48885	114.043717	195805.6404	2489985.409	0.6	1	4.01	99	MPNRFishpond 2	Fishpond
HUN01	Winter	2018-12-08	HUN0143442	15	18:27:00	2018	12	8	18	27	0	22.504283	114.020283	193426.8549	2491743.258	0.2	1	4.01	99	Mangrove 11	Mangrove
HUN01	Winter	2018-12-08	HUN0143442	15	19:28:00	2018	12	8	19	28	0	22.5042	114.020083	193406.0811	2491734.472	0	1	4.01	99	Mangrove 11	Mangrove
HUN01	Winter	2018-12-09	HUN0143443	15	05:07:00	2018	12	9	5	7	0	22.5043	114.019733	193370.2684	2491746.27	0.2	1	3.99	99	Mangrove 11	Mangrove
HUN01	Winter	2018-12-09	HUN0143443	15	06:08:00	2018	12	9	6	8	0	22.504433	114.019833	193380.8573	2491760.801	0.3	1	3.99	99	Mangrove 11	Mangrove
HUN01	Winter	2018-12-09	HUN0143443	15	07:09:00	2018	12	9	7	9	0	22.503967	114.022683	193673.2441	2491703.324	0.2	1	3.99	99	SZRiverChannel	Channel
HUN01	Winter	2018-12-09	HUN0143443	15	08:10:00	2018	12	9	8	10	0	22.49095	114.042967	195733.0161	2490219.614	0.6	1	3.99	99	MPNRGaiWai	Geiwai
HUN01	Winter	2018-12-09	HUN0143443	15	09:11:00	2018	12	9	9	11	0	22.48955	114.042717	195704.2104	2490065.003	0.1	1	4	99	MPNRGaiWai	Geiwai
HUN01	Winter	2018-12-09	HUN0143443	15	10:12:00	2018	12	9	10	12	0	22.489083	114.042967	195728.9285	2490012.751	0.2	1	4	99	RamsarFishpondMP	Fishpond
HUN01	Winter	2018-12-09	HUN0143443	15	11:13:00	2018	12	9	11	13	0	22.488817	114.043067	195738.6425	2489983.075	0	1	4	99	MPNRFishpond 2	Fishpond
HUN01	Winter	2018-12-09	HUN0143443	15	12:14:00	2018	12	9	12	14	0	22.4887	114.0458	196019.7833	2489964.554	0.3	1	4.01	99	RamsarFishpondMP	Fishpond
HUN01	Winter	2018-12-09	HUN0143443	15	13:15:00	2018	12	9	13	15	0	22.488767	114.04565	196004.4854	2489972.282	0.2	1	4.02	99	RamsarFishpondMP	Fishpond
HUN01	Winter	2018-12-09	HUN0143443	15	14:16:00	2018	12	9	14	16	0	22.488617	114.045883	196028.1477	2489955.189	0.1	1	4.03	99	RamsarFishpondMP	Fishpond
HUN01	Winter	2018-12-09	HUN0143443	15	15:17:00	2018	12	9	15	17	0	22.488317	114.046567	196097.9181	2489920.559	0.2	1	4.03	99	RamsarFishpondMP	Fishpond
HUN01	Winter	2018-12-09	HUN0143443	15	16:18:00	2018	12	9	16	18	0	22.48955	114.046217	196064.5775	2490057.886	0.3	1	4.03	99	RamsarFishpondMP	Fishpond
HUN01	Winter	2018-12-09	HUN0143443	15	17:19:00	2018	12	9	17	19	0	22.488933	114.046367	196078.6726	2489989.218	0.4	1	4.03	99	RamsarFishpondMP	Fishpond
HUN01	Winter	2018-12-09	HUN0143443	15	18:20:00	2018	12	9	18	20	0	22.495	114.048667	196328.7441	2490656.765	0.3	1	4.03	99	CarParkNightRoost	Night Roost
HUN01	Winter	2018-12-09	HUN0143443	15	19:21:00	2018	12	9	19	21	0	22.494783	114.048467	196307.6783	2490633.128	0.7	1	4.03	99	RamsarFishpondMP	Fishpond
HUN01	Winter	2018-12-10	HUN0143444	14	05:07:00	2018	12	10	5	7	0	22.494917	114.048483	196309.6185	2490647.943	0	1	4.01	99	CarParkNightRoost	Night Roost
HUN01	Winter	2018-12-10	HUN0143444	14	06:09:00	2018	12	10	6	9	0	22.495	114.048483	196309.7999	2490657.139	0.3	1	4.01	99	CarParkNightRoost	Night Roost
HUN01	Winter	2018-12-10	HUN0143444	14	07:09:00	2018	12	10	7	9	0	22.4888	114.045617	196001.1599	2489976.006	0.5	1	4.01	99	RamsarFishpondMP	Fishpond
HUN01	Winter	2018-12-10	HUN0143444	14	08:10:00	2018	12	10	8	10	0	22.488333	114.047333	196176.8226	2489920.776	0.3	1	4.01	99	RamsarFishpondMP	Fishpond
HUN01	Winter	2018-12-10	HUN0143444	14	10:12:00	2018	12	10	10	12	0	22.488267	114.047533	196197.2709	2489913.057	0.5	1	4.01	99	RamsarFishpondMP	Fishpond
HUN01	Winter	2018-12-10	HUN0143444	14	11:14:00	2018	12	10	11	14	0	22.489617	114.046567	196100.7607	2490064.598	0.7	1	4.01	99	RamsarFishpondMP	Fishpond
HUN01	Winter	2018-12-10	HUN0143444	14	12:15:00	2018	12	10	12	15	0	22.489867	114.04645	196089.2608	2490092.536	0.5	1	4.03	99	RamsarFishpondMP	Fishpond
HUN01	Winter	2018-12-10	HUN0143444	14	13:16:00	2018	12	10	13	16	0	22.49075	114.044583	195898.9635	2490194.167	0.3	1	4.05	99	RamsarFishpondMP	Fishpond
HUN01	Winter	2018-12-10	HUN0143444	14	14:17:00	2018	12	10	14	17	0	22.490917	114.044167	195856.4971	2490213.517	0.1	1	4.06	99	RamsarFishpondMP	Fishpond
HUN01	Winter	2018-12-10	HUN0143444	14	15:18:00	2018	12	10	15	18	0	22.490583	114.044783	195919.1903	2490175.257	0	1	4.07	99	RamsarFishpondMP	Fishpond
HUN01	Winter	2018-12-10	HUN0143444	14	16:19:00	2018	12	10	16	19	0	22.489067	114.046333	196075.4649	2490004.134	0	1	4.07	99	RamsarFishpondMP	Fishpond
HUN01	Winter	2018-12-10	HUN0143444	14	17:20:00	2018	12	10	17	20	0	22.49075	114.044733	195914.4077	2490193.862	0.2	1	4.07	99	RamsarFishpondMP	Fishpond
HUN01	Winter	2018-12-10	HUN0143444	14	18:21:00	2018	12	10	18	21	0	22.502967	114.020417	193437.7456	2491597.169	0.1	1	4.06	99	Mudflat	Mudflat
HUN01	Winter	2018-12-10	HUN0143444	14	19:22:00	2018	12	10	19	22	0	22.50415	114.020467	193445.5046	2491728.144	0.2	1	4.06	99	Mangrove 11	Mangrove
HUN01	Winter	2018-12-11	HUN0143445	15	05:07:00	2018	12	11	5	7	0	22.504217	114.020183	193416.4139	2491736.15	0.1	1	4.04	99	Mangrove 11	Mangrove
HUN01	Winter	2018-12-11	HUN0143445	15	06:07:00	2018	12	11	6	7	0	22.504367	114.020133	193411.5974	2491752.873	0	1	4.05	99	Mangrove 11	Mangrove
HUN01	Winter	2018-12-11	HUN0143445	15	07:08:00	2018	12	11	7	8	0	22.5055	114.0365	195099.1017	2491844.929	0.1	1	4.05	99	SZRiverChannel	Channel
HUN01	Winter	2018-12-11	HUN0143445	15	08:09:00	2018	12	11	8	9	0	22.490633	114.044117	195850.7275	2490182.151	0.4	1	4.04	99	RamsarFishpondMP	Fishpond
HUN01	Winter	2018-12-11	HUN0143445	15	09:10:00	2018	12	11	9	10	0	22.490167	114.042133	195645.4317	2490134.555	0.4	1	4.05	99	MPNRGaiWai	Geiwai
HUN01	Winter	2018-12-11	HUN0143445	15	10:10:00	2018	12	11	10	10	0	22.490933	114.044317	195871.9763	2490214.984	0.1	1	4.07	99	RamsarFishpondMP	Fishpond
HUN01	Winter	2018-12-11	HUN0143445	15	11:11:00	2018	12	11	11	11	0	22.489183	114.04285	195717.1009	2490024.069	0.7	1	4.11	99	RamsarFishpondMP	Fishpond
HUN01	Winter	2018-12-11	HUN0143445	15	12:12:00	2018	12	11	12	12	0	22.488917	114.042933	195725.0644	2489994.427	0.1	1	4.13	99	MPNRFishpond 2	Fishpond
HUN01	Winter	2018-12-11	HUN0143445	15	13:13:00	2018	12	11	13	13	0	22.48915	114.043083	195741.0189	2490019.939	0	1	4.14	99	RamsarFishpondMP	Fishpond
HUN01	Winter	2018-12-11	HUN0143445	15	14:25:00	2018	12	11	14	25	0	22.488833	114.042833	195714.5842	2489985.324	3	1	4.02	99	MPNRFishpond 2	Fishpond
HUN01	Winter	2018-12-11	HUN0143445	15	15:26:00	2018	12	11	15	26	0	22.4905	114.044467	195886.4729	2490166.703	1.9	1	4.05	99	RamsarFishpondMP	Fishpond
HUN01	Winter	2018-12-11	HUN0143445	15	16:27:00	2018	12	11	16	27	0	22.49055	114.044617	195902.0265	2490171.938	0.2	1	4.07	99	RamsarFishpondMP	Fishpond
HUN01	Winter	2018-12-11	HUN0143445	15	17:28:00	2018	12	11	17	28	0	22.48905	114.043867	195821.5225	2490007.264	0.3	1	4.09	99	RamsarFishpondMP	Fishpond
HUN01	Winter	2018-12-11	HUN0143445	15	18:29:00	2018	12	11	18	29	0	22.494983	114.048517	196313.2633	2490655.186	0.1	1	4.07	99	CarParkNightRoost	Night Roost
HUN01	Winter	2018-12-11	HUN0143445	15	19:30:00	2018	12	11	19	30	0	22.49505	114.048633	196325.3529	2490662.374	0.5	1	4.07	99	CarParkNightRoost	Night Roost
HUN01	Winter	2018-12-12	HUN0143446	15	05:06:00	2018	12	12	5	6	0	22.494867	114.048733	196335.2487	2490641.895	0	1	4.05	99	RamsarFishpondMP	Fishpond
HUN01	Winter	2018-12-12	HUN0143446	15	06:07:00	2018	12	12	6	7	0	22.495133	114.0485	196311.8409	2490671.841	0.3	1	4.05	99	CarParkNightRoost	Night Roost
HUN01	Winter	2018-12-12	HUN0143446	15	07:08:00	2018	12	12	7	8	0	22.489283	114.0438	195815.134	2490033.216	0.3	1	4.05	99	RamsarFishpondMP	Fishpond
HUN01	Winter	2018-12-12	HUN0143446	15	08:09:00	2018	12	12	8	9	0	22.492667	114.049633	196423.1042	2490396.309	0.4	1	4.05	99	RamsarFishpondMP	Fishpond
HUN01	Winter	2018-12-12	HUN0143446	15	09:10:00	2018	12	12	9	10	0	22.488883	114.0425	195680.4071	2489991.541	0.4	1	4.05	99	MPNRFishpond 2	Fishpond
HUN01	Winter	2018-12-12	HUN0143446	15	10:11:00	2018	12	12	10	11	0	22.489483	114.043617	195796.7297	2490055.749	0.2	1	4.05	99	RamsarFishpondMP	Fishpond
HUN01	Winter	2018-12-12	HUN0143446	15	11:12:00	2018	12	12	11	12	0	22.489867	114.0442	195857.5969	2490097.11	0.2	1	4.05	99	RamsarFishpondMP	Fishpond
HUN01	Winter	2018-12-12	HUN0143446	15	12:13:00	2018	12	12	12	13	0	22.489217	114.043433	195777.2024	2490026.65	0	1	4.05	99	RamsarFishpondMP	Fishpond
HUN01	Winter	2018-12-12	HUN0143446	15	13:14:00	2018	12	12	13	14	0	22.490683	114.044633	195903.9649	2490186.642	0.1	1	4.07	99	RamsarFishpondMP	Fishpond
HUN01	Winter	2018-12-12	HUN0143446	15	14:15:00	2018	12	12	14	15	0	22.490333	114.04455	195894.6533	2490148.031	0.7	1	4.1	99	RamsarFishpondMP	Fishpond
HUN01	Winter	2018-12-12	HUN0143446	15	15:16:00	2018	12	12	15	16	0	22.49055	114.044633	195903.6739	2490171.905	0.2	1	4.11	99	RamsarFishpondMP	Fishpond
HUN01	Winter	2018-12-12	HUN0143446	15	16:17:00	2018	12	12	16	17	0	22.488967	114.045933	196034.0613	2489993.867	0.2	1	4.13	99	RamsarFishpondMP	Fishpond
HUN01	Winter	2018-12-12	HUN0143446	15	17:18:00	2018	12	12	17	18	0	22.49115	114.045033	195946.1712	2490237.572	0.2	1	4.13	99	RamsarFishpondMP	Fishpond
HUN01	Winter	2018-12-12	HUN0143446	15	18:19:00	2018	12	12	18	19	0	22.504217	114.020133	193411.2663	2491736.253	0.1	1	4.12	99	Mangrove 11	Mangrove
HUN01	Winter	2018-12-12	HUN0143446	15	19:20:00	2018	12	12	19	20	0	22.504217	114.020083	193406.1186	2491736.355	0.1	1	4.12	99	Mangrove 11	Mangrove
HUN01	Winter	2018-12-13	HUN0143447	14	05:06:00	2018	12	13	5	6	0	22.503933	114.020283	193426.0822	2491704.478	0.3	1	4.09	99	Mangrove 11	Mangrove
HUN01	Winter	2018-12-13	HUN0143447	14	06:07:00	2018	12	13	6	7	0	22.503833	114.020267	193424.2142	2491693.43	1.7	1	4.09	99	Mangrove 11	Mangrove
HUN01	Winter	2018-12-13	HUN0143447	14	08:09:00	2018	12	13	8	9	0	22.491533	114.049967	196455.0155	2490269.985	1.5	1	4.09	99	RamsarFishpondMP	Fishpond
HUN01	Winter	2018-12-13	HUN0143447	14	09:10:00	2018	12	13	9	10	0	22.491567	114.049867	196444.7938	2490273.955	0.2	1	4.11	99	RamsarFishpondMP	Fishpond
HUN01	Winter	2018-12-13	HUN0143447	14	10:11:00	2018	12	13	10	11	0	22.4924	114.045567	196003.8867	2490374.986	0.5	1	4.14	99	RamsarFishpondMP	Fishpond
HUN01	Winter	2018-12-13	HUN0143447	14	11:20:00	2018	12	13	11	20	0	22.49075	114.043	195735.9759	2490197.387	3.3	1	4.03	99	MPNRGaiWai	Geiwai
HUN01	Winter	2018-12-13	HUN0143447	14	12:21:00	2018	12	13	12	21	0	22.4911	114.042883	195724.6958	2490236.405	0.3	1	4.05	99	MPNRGaiWai	Geiwai
HUN01	Winter	2018-12-13	HUN0143447	14	13:21:00	2018	12	13	13	21	0	22.491017	114.042867	195722.8667	2490227.241	0.1	1	4.07	99	MPNRGaiWai	Geiwai
HUN01	Winter	2018-12-13	HUN0143447	14	14:22:00	2018	12	13	14	22	0	22.490333	114.0429	195724.7668	2490151.387	0.4	1	4.11	99	MPNRGaiWai	Geiwai
HUN01	Winter	2018-12-13	HUN0143447	14	15:23:00	2018	12	13	15	23	0	22.490017	114.043483	195784.1016	2490115.188	0.3	1	4.13	99	RamsarFishpondMP	Fishpond
HUN01	Winter	2018-12-13	HUN0143447	14	16:24:00	2018	12	13	16	24	0	22.490867	114.04295	195731.084	2490210.452	0	1	4.14	99	MPNRGaiWai	Geiwai
HUN01	Winter	2018-12-13	HUN0143447	14	17:24:00	2018	12	13	17	24	0	22.490867	114.043017	195737.9824	2490210.316	0.3	1	4.13	99	MPNRGaiWai	Geiwai
HUN01	Winter	2018-12-13	HUN0143447	14	18:26:00	2018	12	13	18	26	0	22.5041	114.020083	193405.8603	2491723.392	0.4	1	4.13	99	Mangrove 11	Mangrove
HUN01	Winter	2018-12-13	HUN0143447	14	19:26:00	2018	12	13	19	26	0	22.504367	114.020217	193420.2454	2491752.701	0.2	1	4.13	99	Mangrove 11	Mangrove
HUN01	Winter	2018-12-14	HUN0143448	15	05:07:00	2018	12	14	5	7	0	22.504233	114.02015	193413.0518	2491737.991	0.3	1	4.11	99	Mangrove 11	Mangrove
HUN01	Winter	2018-12-14	HUN0143448	15	06:08:00	2018	12	14	6	8	0	22.504217	114.02015	193413.0165	2491736.218	0.1	1	4.11	99	Mangrove 11	Mangrove
HUN01	Winter	2018-12-14	HUN0143448	15	07:09:00	2018	12	14	7	9	0	22.499033	114.047533	196220.8087	2491105.923	17	0	4.11	99	Mangrove 14	Mangrove
HUN01	Winter	2018-12-14	HUN0143448	15	08:10:00	2018	12	14	8	10	0	22.4907	114.04285	195720.4223	2490192.152	0	1	4.1	99	MPNRGaiWai	Geiwai
HUN01	Winter	2018-12-14	HUN0143448	15	09:11:00	2018	12	14	9	11	0	22.492433	114.045633	196010.7543	2490378.508	0.4	1	4.11	99	RamsarFishpondMP	Fishpond
HUN01	Winter	2018-12-14	HUN0143448	15	10:12:00	2018	12	14	10	12	0	22.4925	114.045633	196010.9008	2490385.931	0.1	1	4.12	99	RamsarFishpondMP	Fishpond
HUN01	Winter	2018-12-14	HUN0143448	15	11:12:00	2018	12	14	11	12	0	22.49045	114.044733	195913.7512	2490160.622	0.3	1	4.13	99	RamsarFishpondMP	Fishpond
HUN01	Winter	2018-12-14	HUN0143448	15	12:13:00	2018	12	14	12	13	0	22.4907	114.04455	195895.4564	2490188.694	0.6	1	4.14	99	RamsarFishpondMP	Fishpond
HUN01	Winter	2018-12-14	HUN0143448	15	13:21:00	2018	12	14	13	21	0	22.49065	114.044733	195914.1888	2490182.782	8.8	0	4.03	99	RamsarFishpondMP	Fishpond
HUN01	Winter	2018-12-14	HUN0143448	15	14:22:00	2018	12	14	14	22	0	22.490267	114.044467	195885.963	2490140.887	4.3	1	4.05	99	RamsarFishpondMP	Fishpond
HUN01	Winter	2018-12-14	HUN0143448	15	15:22:00	2018	12	14	15	22	0	22.490767	114.044817	195923.0936	2490195.575	0.1	1	4.05	99	RamsarFishpondMP	Fishpond
HUN01	Winter	2018-12-14	HUN0143448	15	16:23:00	2018	12	14	16	23	0	22.4901	114.044917	195931.9303	2490121.468	0	1	4.07	99	RamsarFishpondMP	Fishpond
HUN01	Winter	2018-12-14	HUN0143448	15	17:24:00	2018	12	14	17	24	0	22.490567	114.0449	195931.2018	2490173.246	0.2	1	4.06	99	RamsarFishpondMP	Fishpond
HUN01	Winter	2018-12-14	HUN0143448	15	18:25:00	2018	12	14	18	25	0	22.4951	114.048533	196315.1664	2490668.117	0.1	1	4.05	99	CarParkNightRoost	Night Roost
HUN01	Winter	2018-12-14	HUN0143448	15	19:26:00	2018	12	14	19	26	0	22.494917	114.048533	196314.7664	2490647.841	2.5	1	4.05	99	CarParkNightRoost	Night Roost
HUN01	Winter	2018-12-15	HUN0143449	15	05:07:00	2018	12	15	5	7	0	22.495	114.04845	196306.4023	2490657.206	0	1	4.03	99	CarParkNightRoost	Night Roost
HUN01	Winter	2018-12-15	HUN0143449	15	06:08:00	2018	12	15	6	8	0	22.495067	114.048517	196313.4469	2490664.493	0	1	4.03	99	CarParkNightRoost	Night Roost
HUN01	Winter	2018-12-15	HUN0143449	15	07:08:00	2018	12	15	7	8	0	22.489117	114.0438	195814.7707	2490014.824	0.2	1	4.03	99	RamsarFishpondMP	Fishpond
HUN01	Winter	2018-12-15	HUN0143449	15	08:09:00	2018	12	15	8	9	0	22.4904	114.04515	195956.5767	2490154.234	15	0	4.04	99	RamsarFishpondMP	Fishpond
HUN01	Winter	2018-12-15	HUN0143449	15	09:10:00	2018	12	15	9	10	0	22.490967	114.045267	195969.8636	2490216.82	0.2	1	4.06	99	RamsarFishpondMP	Fishpond
HUN01	Winter	2018-12-15	HUN0143449	15	10:11:00	2018	12	15	10	11	0	22.491217	114.044017	195841.7096	2490247.062	0.3	1	4.09	99	RamsarFishpondMP	Fishpond
HUN01	Winter	2018-12-15	HUN0143449	15	11:12:00	2018	12	15	11	12	0	22.488917	114.042933	195725.0644	2489994.427	0.3	1	4.11	99	MPNRFishpond 2	Fishpond
HUN01	Winter	2018-12-15	HUN0143449	15	12:13:00	2018	12	15	12	13	0	22.488833	114.043217	195754.1219	2489984.542	0	1	4.13	99	MPNRFishpond 2	Fishpond
HUN01	Winter	2018-12-15	HUN0143449	15	13:24:00	2018	12	15	13	24	0	22.49095	114.044833	195925.1414	2490215.819	3.1	1	4.01	99	RamsarFishpondMP	Fishpond
HUN01	Winter	2018-12-15	HUN0143449	15	14:24:00	2018	12	15	14	24	0	22.490833	114.0449	195931.7838	2490202.719	0.7	1	4.03	99	RamsarFishpondMP	Fishpond
HUN01	Winter	2018-12-15	HUN0143449	15	15:25:00	2018	12	15	15	25	0	22.490833	114.044967	195938.6822	2490202.583	0.6	1	4.05	99	RamsarFishpondMP	Fishpond
HUN01	Winter	2018-12-15	HUN0143449	15	16:26:00	2018	12	15	16	26	0	22.4908	114.044783	195919.6651	2490199.3	0.1	1	4.07	99	RamsarFishpondMP	Fishpond
HUN01	Winter	2018-12-15	HUN0143449	15	17:27:00	2018	12	15	17	27	0	22.490467	114.045367	195979.0659	2490161.217	0.1	1	4.07	99	RamsarFishpondMP	Fishpond
HUN01	Winter	2018-12-15	HUN0143449	15	18:28:00	2018	12	15	18	28	0	22.49515	114.048617	196323.9241	2490673.487	0.1	1	4.07	99	CarParkNightRoost	Night Roost
HUN01	Winter	2018-12-15	HUN0143449	15	19:29:00	2018	12	15	19	29	0	22.495183	114.0486	196322.2459	2490677.178	0.3	1	4.07	99	CarParkNightRoost	Night Roost
HUN01	Winter	2018-12-16	HUN0143450	15	05:06:00	2018	12	16	5	6	0	22.5043	114.019417	193337.7354	2491746.918	0.3	1	4.05	99	Mangrove 11	Mangrove
HUN01	Winter	2018-12-16	HUN0143450	15	06:08:00	2018	12	16	6	8	0	22.504617	114.019667	193364.1735	2491781.529	0	1	4.05	99	Mangrove 11	Mangrove
HUN01	Winter	2018-12-16	HUN0143450	15	07:08:00	2018	12	16	7	8	0	22.5011	114.06265	197781.6657	2491304.304	0.3	1	4.05	99	OutsideFishpondSTMTL	Fishpond
HUN01	Winter	2018-12-16	HUN0143450	15	08:09:00	2018	12	16	8	9	0	22.50135	114.061933	197708.393	2491333.454	0.6	1	4.05	99	OutsideFishpondSTMTL	Fishpond
HUN01	Winter	2018-12-16	HUN0143450	15	09:10:00	2018	12	16	9	10	0	22.501183	114.060817	197593.1348	2491317.208	1.2	1	4.05	99	OutsideFishpondSTMTL	Fishpond
HUN01	Winter	2018-12-16	HUN0143450	15	10:11:00	2018	12	16	10	11	0	22.493967	114.047483	196204.5836	2490544.715	0.2	1	4.06	99	RamsarFishpondMP	Fishpond
HUN01	Winter	2018-12-16	HUN0143450	15	11:12:00	2018	12	16	11	12	0	22.489883	114.04505	195945.1495	2490097.154	15	0	4.07	99	RamsarFishpondMP	Fishpond
HUN01	Winter	2018-12-16	HUN0143450	15	12:13:00	2018	12	16	12	13	0	22.4918	114.049517	196409.2667	2490300.482	0	1	4.1	99	RamsarFishpondMP	Fishpond
HUN01	Winter	2018-12-16	HUN0143450	15	13:14:00	2018	12	16	13	14	0	22.491983	114.049817	196440.5545	2490320.149	0.4	1	4.13	99	RamsarFishpondMP	Fishpond
HUN01	Winter	2018-12-16	HUN0143450	15	14:15:00	2018	12	16	14	15	0	22.501383	114.062017	197717.1128	2491336.94	0.3	1	4.14	99	OutsideFishpondSTMTL	Fishpond
HUN01	Winter	2018-12-16	HUN0143450	15	15:24:00	2018	12	16	15	24	0	22.501683	114.068717	198407.5416	2491356.647	0.1	1	4.01	99	OutsideFishpondSTMTL	Fishpond
HUN01	Winter	2018-12-16	HUN0143450	15	16:25:00	2018	12	16	16	25	0	22.4895	114.045417	195982.0986	2490053.972	5.3	0	4.03	99	RamsarFishpondMP	Fishpond
HUN01	Winter	2018-12-16	HUN0143450	15	17:25:00	2018	12	16	17	25	0	22.490433	114.04455	195894.8721	2490159.111	0.2	1	4.03	99	RamsarFishpondMP	Fishpond
HUN01	Winter	2018-12-16	HUN0143450	15	18:26:00	2018	12	16	18	26	0	22.495283	114.04875	196337.9081	2490687.953	0.6	1	4.03	99	CarParkNightRoost	Night Roost
HUN01	Winter	2018-12-16	HUN0143450	15	19:27:00	2018	12	16	19	27	0	22.4952	114.048433	196305.0892	2490679.4	0.4	1	4.03	99	CarParkNightRoost	Night Roost
HUN01	Winter	2018-12-17	HUN0143451	15	05:07:00	2018	12	17	5	7	0	22.495117	114.048567	196318.7041	2490669.932	0.2	1	4.01	99	CarParkNightRoost	Night Roost
HUN01	Winter	2018-12-17	HUN0143451	15	06:08:00	2018	12	17	6	8	0	22.495133	114.0486	196322.1367	2490671.638	0.1	1	4.01	99	CarParkNightRoost	Night Roost
HUN01	Winter	2018-12-17	HUN0143451	15	07:09:00	2018	12	17	7	9	0	22.500367	114.062633	197778.3207	2491223.124	1	1	4.01	99	OutsideFishpondSTMTL	Fishpond
HUN01	Winter	2018-12-17	HUN0143451	15	08:09:00	2018	12	17	8	9	0	22.490767	114.043083	195744.5589	2490199.102	2.4	1	4.03	99	MPNRGaiWai	Geiwai
HUN01	Winter	2018-12-17	HUN0143451	15	09:10:00	2018	12	17	9	10	0	22.49135	114.044317	195872.8889	2490261.188	0.5	1	4.03	99	RamsarFishpondMP	Fishpond
HUN01	Winter	2018-12-17	HUN0143451	15	10:11:00	2018	12	17	10	11	0	22.490517	114.044783	195919.0459	2490167.944	0.3	1	4.05	99	RamsarFishpondMP	Fishpond
HUN01	Winter	2018-12-17	HUN0143451	15	11:12:00	2018	12	17	11	12	0	22.491083	114.044783	195920.2843	2490230.657	0.3	1	4.1	99	RamsarFishpondMP	Fishpond
HUN01	Winter	2018-12-17	HUN0143451	15	12:13:00	2018	12	17	12	13	0	22.491067	114.04505	195947.7399	2490228.341	2.2	1	4.12	99	RamsarFishpondMP	Fishpond
HUN01	Winter	2018-12-17	HUN0143451	15	13:13:00	2018	12	17	13	13	0	22.491017	114.0445	195891.002	2490223.919	0.2	1	4.13	99	RamsarFishpondMP	Fishpond
HUN01	Winter	2018-12-17	HUN0143451	15	14:23:00	2018	12	17	14	23	0	22.490517	114.0446	195900.204	2490168.316	3.3	1	4.02	99	RamsarFishpondMP	Fishpond
HUN01	Winter	2018-12-17	HUN0143451	15	15:24:00	2018	12	17	15	24	0	22.488833	114.043667	195800.4551	2489983.627	0	1	4.03	99	MPNRFishpond 2	Fishpond
HUN01	Winter	2018-12-17	HUN0143451	15	16:25:00	2018	12	17	16	25	0	22.488867	114.043667	195800.5295	2489987.394	0	1	4.04	99	MPNRFishpond 2	Fishpond
HUN01	Winter	2018-12-17	HUN0143451	15	17:26:00	2018	12	17	17	26	0	22.490483	114.044567	195896.7318	2490164.616	0.2	1	4.05	99	RamsarFishpondMP	Fishpond
HUN01	Winter	2018-12-17	HUN0143451	15	18:27:00	2018	12	17	18	27	0	22.495733	114.049117	196376.6769	2490737.067	0.5	1	4.04	99	CarParkNightRoost	Night Roost
HUN01	Winter	2018-12-17	HUN0143451	15	19:27:00	2018	12	17	19	27	0	22.495067	114.048583	196320.2421	2490664.359	0.1	1	4.04	99	CarParkNightRoost	Night Roost
HUN01	Winter	2018-12-18	HUN0143452	15	05:07:00	2018	12	18	5	7	0	22.495133	114.0486	196322.1367	2490671.638	0.3	1	4.03	99	CarParkNightRoost	Night Roost
HUN01	Winter	2018-12-18	HUN0143452	15	06:08:00	2018	12	18	6	8	0	22.495033	114.048517	196313.3726	2490660.726	0.4	1	4.01	99	CarParkNightRoost	Night Roost
HUN01	Winter	2018-12-18	HUN0143452	15	07:09:00	2018	12	18	7	9	0	22.489067	114.0458	196020.586	2490005.217	0.3	1	4.02	99	RamsarFishpondMP	Fishpond
HUN01	Winter	2018-12-18	HUN0143452	15	08:10:00	2018	12	18	8	10	0	22.48845	114.04375	195808.1627	2489941.022	0.7	1	4.03	99	MPNRFishpond 2	Fishpond
HUN01	Winter	2018-12-18	HUN0143452	15	09:10:00	2018	12	18	9	10	0	22.49195	114.044283	195870.7014	2490327.737	0.4	1	4.05	99	MPNRGaiWai	Geiwai
HUN01	Winter	2018-12-18	HUN0143452	15	10:11:00	2018	12	18	10	11	0	22.491817	114.045917	196038.6474	2490309.678	0.6	1	4.07	99	RamsarFishpondMP	Fishpond
HUN01	Winter	2018-12-18	HUN0143452	15	11:12:00	2018	12	18	11	12	0	22.490933	114.045267	195969.7892	2490213.053	0.4	1	4.1	99	RamsarFishpondMP	Fishpond
HUN01	Winter	2018-12-18	HUN0143452	15	12:13:00	2018	12	18	12	13	0	22.490867	114.044767	195918.1643	2490206.756	0.2	1	4.12	99	RamsarFishpondMP	Fishpond
HUN01	Winter	2018-12-18	HUN0143452	15	13:13:00	2018	12	18	13	13	0	22.4908	114.045117	195954.0541	2490198.621	0.3	1	4.13	99	RamsarFishpondMP	Fishpond
HUN01	Winter	2018-12-18	HUN0143452	15	14:24:00	2018	12	18	14	24	0	22.490767	114.044883	195929.889	2490195.441	1.4	1	4.01	99	RamsarFishpondMP	Fishpond
HUN01	Winter	2018-12-18	HUN0143452	15	15:25:00	2018	12	18	15	25	0	22.49075	114.045	195941.8983	2490193.319	0.2	1	4.03	99	RamsarFishpondMP	Fishpond
HUN01	Winter	2018-12-18	HUN0143452	15	16:26:00	2018	12	18	16	26	0	22.488033	114.045983	196037.1667	2489890.279	0.7	1	4.05	99	RamsarFishpondMP	Fishpond
HUN01	Winter	2018-12-18	HUN0143452	15	17:26:00	2018	12	18	17	26	0	22.490583	114.0444	195879.7561	2490176.036	0.1	1	4.06	99	RamsarFishpondMP	Fishpond
HUN01	Winter	2018-12-18	HUN0143452	15	18:28:00	2018	12	18	18	28	0	22.494983	114.048467	196308.1154	2490655.288	0.4	1	4.05	99	CarParkNightRoost	Night Roost
HUN01	Winter	2018-12-18	HUN0143452	15	19:28:00	2018	12	18	19	28	0	22.495033	114.048533	196315.0199	2490660.694	0	1	4.05	99	CarParkNightRoost	Night Roost
HUN01	Winter	2018-12-19	HUN0143453	14	05:06:00	2018	12	19	5	6	0	22.49485	114.048433	196304.3242	2490640.621	0.1	1	4.04	99	CarParkNightRoost	Night Roost
HUN01	Winter	2018-12-19	HUN0143453	14	06:08:00	2018	12	19	6	8	0	22.495133	114.04855	196316.9888	2490671.739	0.4	1	4.03	99	CarParkNightRoost	Night Roost
HUN01	Winter	2018-12-19	HUN0143453	14	08:09:00	2018	12	19	8	9	0	22.474533	114.022617	193601.5642	2488442.14	0.8	1	4.03	99	RamsarFishpondFLW	Fishpond
HUN01	Winter	2018-12-19	HUN0143453	14	09:10:00	2018	12	19	9	10	0	22.4746	114.023233	193665.1441	2488448.302	0.3	1	4.05	99	RamsarFishpondFLW	Fishpond
HUN01	Winter	2018-12-19	HUN0143453	14	10:11:00	2018	12	19	10	11	0	22.490483	114.044933	195934.4157	2490163.872	0.2	1	4.09	99	RamsarFishpondMP	Fishpond
HUN01	Winter	2018-12-19	HUN0143453	14	11:12:00	2018	12	19	11	12	0	22.490667	114.044683	195909.078	2490184.767	0.2	1	4.13	99	RamsarFishpondMP	Fishpond
HUN01	Winter	2018-12-19	HUN0143453	14	12:22:00	2018	12	19	12	22	0	22.490583	114.04475	195915.7926	2490175.324	3.2	1	4.01	99	RamsarFishpondMP	Fishpond
HUN01	Winter	2018-12-19	HUN0143453	14	13:23:00	2018	12	19	13	23	0	22.490667	114.044783	195919.3741	2490184.564	2.4	1	4.03	99	RamsarFishpondMP	Fishpond
HUN01	Winter	2018-12-19	HUN0143453	14	14:23:00	2018	12	19	14	23	0	22.4906	114.044683	195908.9314	2490177.344	0.2	1	4.05	99	RamsarFishpondMP	Fishpond
HUN01	Winter	2018-12-19	HUN0143453	14	15:24:00	2018	12	19	15	24	0	22.49085	114.04495	195936.969	2490204.501	0.5	1	4.08	99	RamsarFishpondMP	Fishpond
HUN01	Winter	2018-12-19	HUN0143453	14	16:25:00	2018	12	19	16	25	0	22.489983	114.0457	196012.2933	2490106.913	3.4	1	4.09	99	RamsarFishpondMP	Fishpond
HUN01	Winter	2018-12-19	HUN0143453	14	17:26:00	2018	12	19	17	26	0	22.490517	114.044117	195850.4737	2490169.298	1.3	1	4.09	99	RamsarFishpondMP	Fishpond
HUN01	Winter	2018-12-19	HUN0143453	14	18:27:00	2018	12	19	18	27	0	22.495067	114.048583	196320.2421	2490664.359	0.3	1	4.07	99	CarParkNightRoost	Night Roost
HUN01	Winter	2018-12-19	HUN0143453	14	19:28:00	2018	12	19	19	28	0	22.494933	114.048517	196313.154	2490649.646	0.2	1	4.08	99	CarParkNightRoost	Night Roost
HUN01	Winter	2018-12-20	HUN0143454	15	05:06:00	2018	12	20	5	6	0	22.49495	114.04855	196316.5888	2490651.463	0	1	4.05	99	CarParkNightRoost	Night Roost
HUN01	Winter	2018-12-20	HUN0143454	15	06:08:00	2018	12	20	6	8	0	22.4951	114.048567	196318.6669	2490668.048	0.1	1	4.05	99	CarParkNightRoost	Night Roost
HUN01	Winter	2018-12-20	HUN0143454	15	07:08:00	2018	12	20	7	8	0	22.492333	114.050783	196540.778	2490356.968	14	0	4.05	99	OutsideFishpondSTMTL	Fishpond
HUN01	Winter	2018-12-20	HUN0143454	15	08:09:00	2018	12	20	8	9	0	22.527383	114.089983	200652.3181	2494161.37	0.2	1	4.05	99	OutsideFishpondSTMTL	Fishpond
HUN01	Winter	2018-12-20	HUN0143454	15	09:10:00	2018	12	20	9	10	0	22.530317	114.089933	200653.5031	2494486.548	0	1	4.07	99	OutsideFishpondSTMTL	Fishpond
HUN01	Winter	2018-12-20	HUN0143454	15	10:11:00	2018	12	20	10	11	0	22.5353	114.0894	200609.3992	2495039.717	0.3	1	4.11	99	OutsideFishpondSTMTL	Fishpond
HUN01	Winter	2018-12-20	HUN0143454	15	11:12:00	2018	12	20	11	12	0	22.534717	114.09145	200819.1377	2494971.013	0.8	1	4.13	99	OutsideFishpondSTMTL	Fishpond
HUN01	Winter	2018-12-20	HUN0143454	15	12:19:00	2018	12	20	12	19	0	22.534817	114.091017	200774.7868	2494982.961	0.2	1	4.05	99	OutsideFishpondSTMTL	Fishpond
HUN01	Winter	2018-12-20	HUN0143454	15	13:20:00	2018	12	20	13	20	0	22.533217	114.092583	200932.5173	2494802.548	4.1	1	4.1	99	OutsideFishpondSTMTL	Fishpond
HUN01	Winter	2018-12-20	HUN0143454	15	14:20:00	2018	12	20	14	20	0	22.5335	114.0929	200965.7552	2494833.268	0.1	1	4.12	99	OutsideFishpondSTMTL	Fishpond
HUN01	Winter	2018-12-20	HUN0143454	15	15:21:00	2018	12	20	15	21	0	22.5278	114.0894	200593.2094	2494208.741	16	0	4.14	99	OutsideFishpondSTMTL	Fishpond
HUN01	Winter	2018-12-20	HUN0143454	15	16:30:00	2018	12	20	16	30	0	22.5275	114.089967	200650.9237	2494174.366	4.1	1	4.02	99	OutsideFishpondSTMTL	Fishpond
HUN01	Winter	2018-12-20	HUN0143454	15	17:31:00	2018	12	20	17	31	0	22.491633	114.044433	195885.4517	2490292.308	1.8	1	4.01	99	RamsarFishpondMP	Fishpond
HUN01	Winter	2018-12-20	HUN0143454	15	18:32:00	2018	12	20	18	32	0	22.49525	114.048617	196324.1427	2490684.567	0.1	1	4.01	99	CarParkNightRoost	Night Roost
HUN01	Winter	2018-12-20	HUN0143454	15	19:33:00	2018	12	20	19	33	0	22.495817	114.048417	196304.7905	2490747.796	0.3	1	4.01	99	CarParkNightRoost	Night Roost
HUN01	Winter	2018-12-21	HUN0143455	15	05:06:00	2018	12	21	5	6	0	22.495033	114.048583	196320.1678	2490660.592	0.2	1	3.99	99	CarParkNightRoost	Night Roost
HUN01	Winter	2018-12-21	HUN0143455	15	06:07:00	2018	12	21	6	7	0	22.495	114.0486	196321.846	2490656.901	0.1	1	3.99	99	CarParkNightRoost	Night Roost
HUN01	Winter	2018-12-21	HUN0143455	15	07:08:00	2018	12	21	7	8	0	22.489383	114.04585	196026.4252	2490040.128	0.1	1	3.99	99	RamsarFishpondMP	Fishpond
HUN01	Winter	2018-12-21	HUN0143455	15	08:09:00	2018	12	21	8	9	0	22.491333	114.043267	195764.7429	2490261.44	0.3	1	4.01	99	MPNRGaiWai	Geiwai
HUN01	Winter	2018-12-21	HUN0143455	15	09:10:00	2018	12	21	9	10	0	22.491033	114.043467	195784.6783	2490227.793	1.1	1	4.01	99	MPNRGaiWai	Geiwai
HUN01	Winter	2018-12-21	HUN0143455	15	10:10:00	2018	12	21	10	10	0	22.49145	114.0452	195964.022	2490270.472	0.4	1	4.03	99	RamsarFishpondMP	Fishpond
HUN01	Winter	2018-12-21	HUN0143455	15	11:11:00	2018	12	21	11	11	0	22.4914	114.045233	195967.3103	2490264.865	0.2	1	4.05	99	RamsarFishpondMP	Fishpond
HUN01	Winter	2018-12-21	HUN0143455	15	12:12:00	2018	12	21	12	12	0	22.491083	114.045283	195971.7648	2490229.64	0.1	1	4.05	99	RamsarFishpondMP	Fishpond
HUN01	Winter	2018-12-21	HUN0143455	15	13:13:00	2018	12	21	13	13	0	22.491133	114.04515	195958.1804	2490235.45	0.3	1	4.09	99	RamsarFishpondMP	Fishpond
HUN01	Winter	2018-12-21	HUN0143455	15	14:14:00	2018	12	21	14	14	0	22.491167	114.045317	195975.4492	2490238.878	5.4	0	4.11	99	RamsarFishpondMP	Fishpond
HUN01	Winter	2018-12-21	HUN0143455	15	15:15:00	2018	12	21	15	15	0	22.491083	114.045383	195982.0609	2490229.437	1.8	1	4.11	99	RamsarFishpondMP	Fishpond
HUN01	Winter	2018-12-21	HUN0143455	15	16:16:00	2018	12	21	16	16	0	22.4905	114.045433	195985.9335	2490164.739	0.5	1	4.12	99	RamsarFishpondMP	Fishpond
HUN01	Winter	2018-12-21	HUN0143455	15	17:16:00	2018	12	21	17	16	0	22.490567	114.04585	196029.0149	2490171.315	0.1	1	4.13	99	RamsarFishpondMP	Fishpond
HUN01	Winter	2018-12-21	HUN0143455	15	18:18:00	2018	12	21	18	18	0	22.495033	114.048533	196315.0199	2490660.694	0.4	1	4.13	99	CarParkNightRoost	Night Roost
HUN01	Winter	2018-12-21	HUN0143455	15	19:18:00	2018	12	21	19	18	0	22.49495	114.0486	196321.7367	2490651.361	1.9	1	4.13	99	CarParkNightRoost	Night Roost
HUN01	Winter	2018-12-22	HUN0143456	15	05:07:00	2018	12	22	5	7	0	22.495033	114.0486	196321.9181	2490660.558	0	1	4.12	99	CarParkNightRoost	Night Roost
HUN01	Winter	2018-12-22	HUN0143456	15	06:08:00	2018	12	22	6	8	0	22.495517	114.048683	196331.5214	2490714.016	0.7	1	4.13	99	CarParkNightRoost	Night Roost
HUN01	Winter	2018-12-22	HUN0143456	15	07:08:00	2018	12	22	7	8	0	22.503933	114.063317	197856.4977	2491616.848	1.7	1	4.12	99	OutsideFishpondSTMTL	Fishpond
HUN01	Winter	2018-12-22	HUN0143456	15	08:09:00	2018	12	22	8	9	0	22.490933	114.044417	195882.2724	2490214.781	0.5	1	4.12	99	RamsarFishpondMP	Fishpond
HUN01	Winter	2018-12-22	HUN0143456	15	09:10:00	2018	12	22	9	10	0	22.491767	114.0429	195727.9066	2490310.274	0.5	1	4.13	99	MPNRGaiWai	Geiwai
HUN01	Winter	2018-12-22	HUN0143456	15	10:18:00	2018	12	22	10	18	0	22.490133	114.047417	196189.4062	2490120.044	0.4	1	4.05	99	RamsarFishpondMP	Fishpond
HUN01	Winter	2018-12-22	HUN0143456	15	11:19:00	2018	12	22	11	19	0	22.498917	114.06965	198497.5917	2491048.298	0.5	1	4.09	99	OutsideFishpondSTMTL	Fishpond
HUN01	Winter	2018-12-22	HUN0143456	15	12:20:00	2018	12	22	12	20	0	22.5262	114.0833	199961.8708	2494043.71	0	1	4.13	99	OutsideFishpondSTMTL	Fishpond
HUN01	Winter	2018-12-22	HUN0143456	15	13:33:00	2018	12	22	13	33	0	22.528867	114.084417	200082.6121	2494336.962	9.7	0	4.01	99	OutsideFishpondSTMTL	Fishpond
HUN01	Winter	2018-12-22	HUN0143456	15	14:34:00	2018	12	22	14	34	0	22.52895	114.084417	200082.7915	2494346.158	0.4	1	4.03	99	OutsideFishpondSTMTL	Fishpond
HUN01	Winter	2018-12-22	HUN0143456	15	15:35:00	2018	12	22	15	35	0	22.526083	114.083367	199968.5142	2494030.612	0.2	1	4.05	99	OutsideFishpondSTMTL	Fishpond
HUN01	Winter	2018-12-22	HUN0143456	15	16:36:00	2018	12	22	16	36	0	22.492233	114.048983	196355.2322	2490349.542	13	0	4.05	99	RamsarFishpondMP	Fishpond
HUN01	Winter	2018-12-22	HUN0143456	15	17:36:00	2018	12	22	17	36	0	22.48795	114.0457	196007.8466	2489881.658	0.3	1	4.05	99	RamsarFishpondMP	Fishpond
HUN01	Winter	2018-12-22	HUN0143456	15	18:37:00	2018	12	22	18	37	0	22.495067	114.0485	196311.6966	2490664.528	0.5	1	4.05	99	CarParkNightRoost	Night Roost
HUN01	Winter	2018-12-22	HUN0143456	15	19:38:00	2018	12	22	19	38	0	22.4953	114.04865	196327.6495	2490690.04	0.2	1	4.05	99	CarParkNightRoost	Night Roost
HUN01	Winter	2018-12-23	HUN0143457	15	05:06:00	2018	12	23	5	6	0	22.495033	114.048383	196299.5763	2490660.998	0	1	4.03	99	CarParkNightRoost	Night Roost
HUN01	Winter	2018-12-23	HUN0143457	15	06:07:00	2018	12	23	6	7	0	22.49495	114.0484	196301.1451	2490651.768	0.1	1	4.03	99	CarParkNightRoost	Night Roost
HUN01	Winter	2018-12-23	HUN0143457	15	07:08:00	2018	12	23	7	8	0	22.48655	114.048217	196263.9453	2489721.425	17	0	4.03	99	OutsideFishpondMP	Fishpond
HUN01	Winter	2018-12-23	HUN0143457	15	08:09:00	2018	12	23	8	9	0	22.467167	114.03585	194948.0689	2487598.954	18	0	4.03	99	OutsideFishpondNSW	Fishpond
HUN01	Winter	2018-12-23	HUN0143457	15	09:10:00	2018	12	23	9	10	0	22.492783	114.046433	196093.8875	2490415.662	0.1	1	4.04	99	RamsarFishpondMP	Fishpond
HUN01	Winter	2018-12-23	HUN0143457	15	10:10:00	2018	12	23	10	10	0	22.49325	114.046083	196058.8732	2490468.116	0.3	1	4.06	99	RamsarFishpondMP	Fishpond
HUN01	Winter	2018-12-23	HUN0143457	15	11:11:00	2018	12	23	11	11	0	22.494167	114.047333	196189.5771	2490567.179	0.4	1	4.09	99	RamsarFishpondMP	Fishpond
HUN01	Winter	2018-12-23	HUN0143457	15	12:12:00	2018	12	23	12	12	0	22.4938	114.047267	196181.9794	2490526.65	0.2	1	4.11	99	RamsarFishpondMP	Fishpond
HUN01	Winter	2018-12-23	HUN0143457	15	13:13:00	2018	12	23	13	13	0	22.487983	114.045667	196004.521	2489885.381	0.4	1	4.13	99	RamsarFishpondMP	Fishpond
HUN01	Winter	2018-12-23	HUN0143457	15	14:13:00	2018	12	23	14	13	0	22.488217	114.045667	196005.0328	2489911.308	0.1	1	4.14	99	RamsarFishpondMP	Fishpond
HUN01	Winter	2018-12-23	HUN0143457	15	15:19:00	2018	12	23	15	19	0	22.488167	114.045733	196011.719	2489905.634	1.9	1	4.03	99	RamsarFishpondMP	Fishpond
HUN01	Winter	2018-12-23	HUN0143457	15	16:20:00	2018	12	23	16	20	0	22.48955	114.04575	196016.4943	2490058.835	0.2	1	4.05	99	RamsarFishpondMP	Fishpond
HUN01	Winter	2018-12-23	HUN0143457	15	17:21:00	2018	12	23	17	21	0	22.491717	114.04445	195887.3858	2490301.581	0.9	1	4.05	99	RamsarFishpondMP	Fishpond
HUN01	Winter	2018-12-23	HUN0143457	15	18:22:00	2018	12	23	18	22	0	22.495067	114.048617	196323.7427	2490664.29	0.1	1	4.05	99	CarParkNightRoost	Night Roost
HUN01	Winter	2018-12-23	HUN0143457	15	19:23:00	2018	12	23	19	23	0	22.494967	114.048317	196292.6368	2490653.82	0.5	1	4.05	99	CarParkNightRoost	Night Roost
HUN01	Winter	2018-12-24	HUN0143458	15	05:07:00	2018	12	24	5	7	0	22.494833	114.048467	196307.7876	2490638.668	0	1	4.03	99	CarParkNightRoost	Night Roost
HUN01	Winter	2018-12-24	HUN0143458	15	06:07:00	2018	12	24	6	7	0	22.494817	114.0485	196311.1502	2490636.828	0.7	1	4.03	99	CarParkNightRoost	Night Roost
HUN01	Winter	2018-12-24	HUN0143458	15	07:08:00	2018	12	24	7	8	0	22.494833	114.04855	196316.3331	2490638.499	0.1	1	4.03	99	CarParkNightRoost	Night Roost
HUN01	Winter	2018-12-24	HUN0143458	15	08:09:00	2018	12	24	8	9	0	22.491933	114.049733	196431.7966	2490314.779	0.6	1	4.03	99	RamsarFishpondMP	Fishpond
HUN01	Winter	2018-12-24	HUN0143458	15	09:10:00	2018	12	24	9	10	0	22.491367	114.045683	196013.5703	2490260.294	0.1	1	4.02	99	RamsarFishpondMP	Fishpond
HUN01	Winter	2018-12-24	HUN0143458	15	10:11:00	2018	12	24	10	11	0	22.493633	114.047333	196188.4095	2490508.012	0.1	1	4.03	99	RamsarFishpondMP	Fishpond
HUN01	Winter	2018-12-24	HUN0143458	15	11:12:00	2018	12	24	11	12	0	22.493217	114.047467	196201.2965	2490461.648	0.6	1	4.03	99	RamsarFishpondMP	Fishpond
HUN01	Winter	2018-12-24	HUN0143458	15	12:13:00	2018	12	24	12	13	0	22.49185	114.043833	195824.1503	2490317.572	0	1	4.04	99	MPNRGaiWai	Geiwai
HUN01	Winter	2018-12-24	HUN0143458	15	13:13:00	2018	12	24	13	13	0	22.491333	114.043933	195833.3148	2490260.085	0.5	1	4.04	99	MPNRGaiWai	Geiwai
HUN01	Winter	2018-12-24	HUN0143458	15	14:15:00	2018	12	24	14	15	0	22.491717	114.043783	195818.7112	2490302.937	0.1	1	4.04	99	MPNRGaiWai	Geiwai
HUN01	Winter	2018-12-24	HUN0143458	15	15:15:00	2018	12	24	15	15	0	22.4908	114.045	195942.0077	2490198.859	1.8	1	4.05	99	RamsarFishpondMP	Fishpond
HUN01	Winter	2018-12-24	HUN0143458	15	16:16:00	2018	12	24	16	16	0	22.49025	114.04555	195997.4331	2490136.801	1.1	1	4.06	99	RamsarFishpondMP	Fishpond
HUN01	Winter	2018-12-24	HUN0143458	15	17:17:00	2018	12	24	17	17	0	22.491583	114.044583	195900.7863	2490286.463	8.1	0	4.05	99	RamsarFishpondMP	Fishpond
HUN01	Winter	2018-12-24	HUN0143458	15	18:19:00	2018	12	24	18	19	0	22.494917	114.048567	196318.267	2490647.772	0.1	1	4.05	99	CarParkNightRoost	Night Roost
HUN01	Winter	2018-12-24	HUN0143458	15	19:19:00	2018	12	24	19	19	0	22.495783	114.049183	196383.5813	2490742.473	5.1	0	4.05	99	CarParkNightRoost	Night Roost
HUN01	Winter	2018-12-25	HUN0143459	15	05:07:00	2018	12	25	5	7	0	22.49495	114.0485	196311.4409	2490651.564	0.2	1	4.03	99	CarParkNightRoost	Night Roost
HUN01	Winter	2018-12-25	HUN0143459	15	06:08:00	2018	12	25	6	8	0	22.495133	114.048533	196315.2385	2490671.774	0.1	1	4.03	99	CarParkNightRoost	Night Roost
HUN01	Winter	2018-12-25	HUN0143459	15	07:09:00	2018	12	25	7	9	0	22.490533	114.04465	195905.387	2490169.987	0.4	1	4.03	99	RamsarFishpondMP	Fishpond
HUN01	Winter	2018-12-25	HUN0143459	15	08:09:00	2018	12	25	8	9	0	22.492383	114.0456	196007.2472	2490373.035	0.4	1	4.03	99	RamsarFishpondMP	Fishpond
HUN01	Winter	2018-12-25	HUN0143459	15	09:11:00	2018	12	25	9	11	0	22.492417	114.045633	196010.7193	2490376.735	0.3	1	4.02	99	RamsarFishpondMP	Fishpond
HUN01	Winter	2018-12-25	HUN0143459	15	10:11:00	2018	12	25	10	11	0	22.491833	114.043667	195807.0217	2490316.026	0.1	1	4.03	99	MPNRGaiWai	Geiwai
HUN01	Winter	2018-12-25	HUN0143459	15	11:12:00	2018	12	25	11	12	0	22.4918	114.043683	195808.5968	2490312.337	0.1	1	4.03	99	MPNRGaiWai	Geiwai
HUN01	Winter	2018-12-25	HUN0143459	15	12:13:00	2018	12	25	12	13	0	22.491583	114.04395	195835.6123	2490287.75	0.3	1	4.05	99	MPNRGaiWai	Geiwai
HUN01	Winter	2018-12-25	HUN0143459	15	13:14:00	2018	12	25	13	14	0	22.4916	114.043783	195818.4551	2490289.974	0.5	1	4.06	99	MPNRGaiWai	Geiwai
HUN01	Winter	2018-12-25	HUN0143459	15	14:15:00	2018	12	25	14	15	0	22.491767	114.043733	195813.6726	2490308.579	0.4	1	4.06	99	MPNRGaiWai	Geiwai
HUN01	Winter	2018-12-25	HUN0143459	15	15:16:00	2018	12	25	15	16	0	22.491817	114.043683	195808.6341	2490314.221	0.1	1	4.07	99	MPNRGaiWai	Geiwai
HUN01	Winter	2018-12-25	HUN0143459	15	16:17:00	2018	12	25	16	17	0	22.4908	114.044517	195892.2775	2490199.841	0.4	1	4.07	99	RamsarFishpondMP	Fishpond
HUN01	Winter	2018-12-25	HUN0143459	15	17:18:00	2018	12	25	17	18	0	22.490917	114.04505	195947.4117	2490211.721	0.2	1	4.07	99	RamsarFishpondMP	Fishpond
HUN01	Winter	2018-12-25	HUN0143459	15	18:19:00	2018	12	25	18	19	0	22.495283	114.04885	196348.2039	2490687.75	0.9	1	4.07	99	CarParkNightRoost	Night Roost
HUN01	Winter	2018-12-25	HUN0143459	15	19:20:00	2018	12	25	19	20	0	22.495233	114.04885	196348.0946	2490682.21	0.9	1	4.07	99	CarParkNightRoost	Night Roost
HUN01	Winter	2018-12-26	HUN0143460	15	05:06:00	2018	12	26	5	6	0	22.495017	114.0486	196321.8831	2490658.785	0.4	1	4.05	99	CarParkNightRoost	Night Roost
HUN01	Winter	2018-12-26	HUN0143460	15	06:07:00	2018	12	26	6	7	0	22.495317	114.048567	196319.1412	2490692.092	0.3	1	4.05	99	CarParkNightRoost	Night Roost
HUN01	Winter	2018-12-26	HUN0143460	15	07:08:00	2018	12	26	7	8	0	22.5019	114.061067	197620.4338	2491396.144	0.5	1	4.05	99	OutsideFishpondSTMTL	Fishpond
HUN01	Winter	2018-12-26	HUN0143460	15	08:09:00	2018	12	26	8	9	0	22.5013	114.0621	197725.4772	2491327.576	0.2	1	4.05	99	OutsideFishpondSTMTL	Fishpond
HUN01	Winter	2018-12-26	HUN0143460	15	09:10:00	2018	12	26	9	10	0	22.501267	114.061767	197691.1223	2491324.593	0.2	1	4.07	99	OutsideFishpondSTMTL	Fishpond
HUN01	Winter	2018-12-26	HUN0143460	15	10:11:00	2018	12	26	10	11	0	22.502133	114.061517	197667.2692	2491421.05	0.2	1	4.12	99	OutsideFishpondSTMTL	Fishpond
HUN01	Winter	2018-12-26	HUN0143460	15	11:12:00	2018	12	26	11	12	0	22.501333	114.061967	197711.8564	2491331.501	0.4	1	4.12	99	OutsideFishpondSTMTL	Fishpond
HUN01	Winter	2018-12-26	HUN0143460	15	12:13:00	2018	12	26	12	13	0	22.500867	114.062917	197808.647	2491277.949	0.7	1	4.12	99	OutsideFishpondSTMTL	Fishpond
HUN01	Winter	2018-12-26	HUN0143460	15	13:13:00	2018	12	26	13	13	0	22.501117	114.061983	197713.0335	2491307.537	0.5	1	4.14	99	OutsideFishpondSTMTL	Fishpond
HUN01	Winter	2018-12-26	HUN0143460	15	14:23:00	2018	12	26	14	23	0	22.504167	114.06105	197623.6192	2491647.359	4.2	1	4.02	99	OutsideFishpondSTMTL	Fishpond
HUN01	Winter	2018-12-26	HUN0143460	15	15:24:00	2018	12	26	15	24	0	22.501317	114.061933	197708.3212	2491329.797	0.2	1	4.05	99	OutsideFishpondSTMTL	Fishpond
HUN01	Winter	2018-12-26	HUN0143460	15	16:24:00	2018	12	26	16	24	0	22.5013	114.062083	197723.727	2491327.61	0.3	1	4.09	99	OutsideFishpondSTMTL	Fishpond
HUN01	Winter	2018-12-26	HUN0143460	15	17:26:00	2018	12	26	17	26	0	22.500883	114.063283	197846.3624	2491278.982	0.3	1	4.1	99	OutsideFishpondSTMTL	Fishpond
HUN01	Winter	2018-12-26	HUN0143460	15	18:26:00	2018	12	26	18	26	0	22.508483	114.061333	197662.1509	2492124.993	0.1	1	4.1	99	LMCMitigationWetland	MitigationWetland
HUN01	Winter	2018-12-26	HUN0143460	15	19:27:00	2018	12	26	19	27	0	22.508283	114.061217	197649.7736	2492103.068	0.1	1	4.09	99	LMCMitigationWetland	MitigationWetland
HUN01	Winter	2018-12-27	HUN0143461	15	05:07:00	2018	12	27	5	7	0	22.508517	114.0613	197658.8277	2492128.827	0.6	1	4.07	99	LMCMitigationWetland	MitigationWetland
HUN01	Winter	2018-12-27	HUN0143461	15	06:08:00	2018	12	27	6	8	0	22.50845	114.061317	197660.4319	2492121.369	1.2	1	4.08	99	LMCMitigationWetland	MitigationWetland
HUN01	Winter	2018-12-27	HUN0143461	15	07:09:00	2018	12	27	7	9	0	22.501033	114.061967	197711.2035	2491298.262	0	1	4.07	99	OutsideFishpondSTMTL	Fishpond
HUN01	Winter	2018-12-27	HUN0143461	15	08:10:00	2018	12	27	8	10	0	22.500867	114.062733	197789.7038	2491278.321	0	1	4.07	99	OutsideFishpondSTMTL	Fishpond
HUN01	Winter	2018-12-27	HUN0143461	15	09:11:00	2018	12	27	9	11	0	22.500817	114.063183	197835.9236	2491271.871	0.2	1	4.07	99	OutsideFishpondSTMTL	Fishpond
HUN01	Winter	2018-12-27	HUN0143461	15	10:11:00	2018	12	27	10	11	0	22.501083	114.062167	197731.9028	2491303.397	0.1	1	4.08	99	OutsideFishpondSTMTL	Fishpond
HUN01	Winter	2018-12-27	HUN0143461	15	11:12:00	2018	12	27	11	12	0	22.5008	114.05915	197420.6789	2491278.145	8.5	0	4.11	99	OutsideFishpondSTMTL	Fishpond
HUN01	Winter	2018-12-27	HUN0143461	15	12:14:00	2018	12	27	12	14	0	22.50185	114.0585	197356.0475	2491395.799	0.1	1	4.13	99	RamsarFishpondMP	Fishpond
HUN01	Winter	2018-12-27	HUN0143461	15	13:25:00	2018	12	27	13	25	0	22.501083	114.061967	197711.3123	2491303.802	1.2	1	4.01	99	OutsideFishpondSTMTL	Fishpond
HUN01	Winter	2018-12-27	HUN0143461	15	14:26:00	2018	12	27	14	26	0	22.49065	114.044817	195922.8376	2490182.611	1.9	1	4.05	99	RamsarFishpondMP	Fishpond
HUN01	Winter	2018-12-27	HUN0143461	15	15:27:00	2018	12	27	15	27	0	22.489133	114.045283	195967.4988	2490013.581	2.7	1	4.07	99	RamsarFishpondMP	Fishpond
HUN01	Winter	2018-12-27	HUN0143461	15	16:27:00	2018	12	27	16	27	0	22.490017	114.04495	195935.1465	2490112.205	0.1	1	4.1	99	RamsarFishpondMP	Fishpond
HUN01	Winter	2018-12-27	HUN0143461	15	17:28:00	2018	12	27	17	28	0	22.49035	114.04585	196028.5403	2490147.271	0.7	1	4.11	99	RamsarFishpondMP	Fishpond
HUN01	Winter	2018-12-27	HUN0143461	15	18:29:00	2018	12	27	18	29	0	22.494917	114.048583	196319.9143	2490647.739	0.4	1	4.11	99	CarParkNightRoost	Night Roost
HUN01	Winter	2018-12-27	HUN0143461	15	19:30:00	2018	12	27	19	30	0	22.4951	114.0486	196322.0645	2490667.981	0.1	1	4.09	99	CarParkNightRoost	Night Roost
HUN01	Winter	2018-12-28	HUN0143462	15	05:06:00	2018	12	28	5	6	0	22.4951	114.04885	196347.8039	2490667.474	0.1	1	4.09	99	CarParkNightRoost	Night Roost
HUN01	Winter	2018-12-28	HUN0143462	15	06:07:00	2018	12	28	6	7	0	22.495233	114.048783	196341.1965	2490682.346	0.2	1	4.08	99	CarParkNightRoost	Night Roost
HUN01	Winter	2018-12-28	HUN0143462	15	07:08:00	2018	12	28	7	8	0	22.501217	114.037983	195242.3793	2491367.347	0.8	1	4.08	99	MPNRFishpond 1	Fishpond
HUN01	Winter	2018-12-28	HUN0143462	15	08:08:00	2018	12	28	8	8	0	22.499183	114.039233	195366.6107	2491139.432	0.5	1	4.11	99	MPNRFishpond 1	Fishpond
HUN01	Winter	2018-12-28	HUN0143462	15	09:09:00	2018	12	28	9	9	0	22.499133	114.039033	195345.91	2491134.3	0.2	1	4.13	99	MPNRFishpond 1	Fishpond
HUN01	Winter	2018-12-28	HUN0143462	15	10:10:00	2018	12	28	10	10	0	22.4998	114.03855	195297.6457	2491209.188	0.7	1	4.14	99	MPNRFishpond 1	Fishpond
HUN01	Winter	2018-12-28	HUN0143462	15	11:24:00	2018	12	28	11	24	0	22.497467	114.04045	195488.1457	2490946.82	3.2	1	4.03	99	MPNRGaiWai	Geiwai
HUN01	Winter	2018-12-28	HUN0143462	15	12:25:00	2018	12	28	12	25	0	22.498967	114.039233	195366.137	2491115.499	0.5	1	4.05	99	MPNRFishpond 1	Fishpond
HUN01	Winter	2018-12-28	HUN0143462	15	13:25:00	2018	12	28	13	25	0	22.499067	114.039133	195356.0608	2491126.783	1.1	1	4.11	99	MPNRFishpond 1	Fishpond
HUN01	Winter	2018-12-28	HUN0143462	15	14:31:00	2018	12	28	14	31	0	22.499233	114.038883	195330.6861	2491145.685	0.2	1	4.07	99	MPNRFishpond 1	Fishpond
HUN01	Winter	2018-12-28	HUN0143462	15	15:32:00	2018	12	28	15	32	0	22.497433	114.0406	195503.5146	2490942.747	0.1	1	4.13	99	MPNRGaiWai	Geiwai
HUN01	Winter	2018-12-28	HUN0143462	15	16:41:00	2018	12	28	16	41	0	22.497517	114.040417	195484.8577	2490952.427	0.2	1	4	99	MPNRGaiWai	Geiwai
HUN01	Winter	2018-12-28	HUN0143462	15	17:42:00	2018	12	28	17	42	0	22.4988	114.039017	195343.5324	2491097.436	0.5	1	4.03	99	MPNRFishpond 1	Fishpond
HUN01	Winter	2018-12-28	HUN0143462	15	18:43:00	2018	12	28	18	43	0	22.504517	114.0198	193377.6454	2491770.176	0.4	1	4.03	99	Mangrove 11	Mangrove
HUN01	Winter	2018-12-28	HUN0143462	15	19:44:00	2018	12	28	19	44	0	22.5044	114.019817	193379.1372	2491757.178	0.1	1	4.02	99	Mangrove 11	Mangrove
HUN01	Winter	2018-12-29	HUN0143463	15	05:06:00	2018	12	29	5	6	0	22.50445	114.01955	193351.7593	2491763.266	0.4	1	4.01	99	Mangrove 11	Mangrove
HUN01	Winter	2018-12-29	HUN0143463	15	06:06:00	2018	12	29	6	6	0	22.504533	114.01935	193331.3521	2491772.873	0.2	1	4.01	99	Mangrove 11	Mangrove
HUN01	Winter	2018-12-29	HUN0143463	15	07:07:00	2018	12	29	7	7	0	22.50445	114.0209	193490.7452	2491760.496	0.3	1	4.01	99	Mangrove 11	Mangrove
HUN01	Winter	2018-12-29	HUN0143463	15	08:08:00	2018	12	29	8	8	0	22.5003	114.039083	195353.6172	2491263.501	0.2	1	4.01	99	MPNRFishpond 1	Fishpond
HUN01	Winter	2018-12-29	HUN0143463	15	09:09:00	2018	12	29	9	9	0	22.5015	114.038967	195344.3065	2491396.698	0.7	1	4.01	99	MPNRFishpond 1	Fishpond
HUN01	Winter	2018-12-29	HUN0143463	15	10:09:00	2018	12	29	10	9	0	22.49925	114.03875	195317.0303	2491147.84	0.3	1	4.03	99	MPNRFishpond 1	Fishpond
HUN01	Winter	2018-12-29	HUN0143463	15	11:10:00	2018	12	29	11	10	0	22.4912	114.045217	195965.2253	2490242.738	0.3	1	4.05	99	RamsarFishpondMP	Fishpond
HUN01	Winter	2018-12-29	HUN0143463	15	12:11:00	2018	12	29	12	11	0	22.49095	114.0453	195973.2241	2490214.869	0.4	1	4.07	99	RamsarFishpondMP	Fishpond
HUN01	Winter	2018-12-29	HUN0143463	15	13:12:00	2018	12	29	13	12	0	22.490933	114.045283	195971.4366	2490213.02	0.2	1	4.11	99	RamsarFishpondMP	Fishpond
HUN01	Winter	2018-12-29	HUN0143463	15	14:13:00	2018	12	29	14	13	0	22.490717	114.04585	196029.343	2490187.935	0.5	1	4.13	99	RamsarFishpondMP	Fishpond
HUN01	Winter	2018-12-29	HUN0143463	15	15:20:00	2018	12	29	15	20	0	22.4902	114.04605	196048.8045	2490130.245	0.1	1	4.01	99	RamsarFishpondMP	Fishpond
HUN01	Winter	2018-12-29	HUN0143463	15	16:21:00	2018	12	29	16	21	0	22.490967	114.044617	195902.939	2490218.141	1.7	1	4.03	99	RamsarFishpondMP	Fishpond
HUN01	Winter	2018-12-29	HUN0143463	15	17:22:00	2018	12	29	17	22	0	22.49035	114.046267	196071.4751	2490146.424	1	1	4.03	99	RamsarFishpondMP	Fishpond
HUN01	Winter	2018-12-29	HUN0143463	15	18:23:00	2018	12	29	18	23	0	22.5043	114.020683	193468.0735	2491744.321	0.6	1	4.02	99	Mangrove 11	Mangrove
HUN01	Winter	2018-12-29	HUN0143463	15	19:24:00	2018	12	29	19	24	0	22.504317	114.0198	193377.2038	2491748.016	0.3	1	4.01	99	Mangrove 11	Mangrove
HUN01	Winter	2018-12-30	HUN0143464	15	05:06:00	2018	12	30	5	6	0	22.503183	114.020967	193494.8468	2491619.974	1.4	1	4.01	99	Mudflat	Mudflat
HUN01	Winter	2018-12-30	HUN0143464	15	06:07:00	2018	12	30	6	7	0	22.504883	114.0188	193275.5012	2491812.782	1.1	1	4	99	Mangrove 11	Mangrove
HUN01	Winter	2018-12-30	HUN0143464	15	07:08:00	2018	12	30	7	8	0	22.50065	114.038517	195296.1128	2491303.435	15	0	4	99	MPNRFishpond 1	Fishpond
HUN01	Winter	2018-12-30	HUN0143464	15	08:09:00	2018	12	30	8	9	0	22.498033	114.039167	195357.2937	2491012.146	0.1	1	3.99	99	MPNRGaiWai	Geiwai
HUN01	Winter	2018-12-30	HUN0143464	15	09:09:00	2018	12	30	9	9	0	22.491083	114.0442	195860.2581	2490231.842	0.9	1	3.99	99	RamsarFishpondMP	Fishpond
HUN01	Winter	2018-12-30	HUN0143464	15	10:10:00	2018	12	30	10	10	0	22.491533	114.043833	195823.4565	2490282.448	0.3	1	4	99	MPNRGaiWai	Geiwai
HUN01	Winter	2018-12-30	HUN0143464	15	11:11:00	2018	12	30	11	11	0	22.4904	114.045017	195942.8828	2490154.505	0	1	4.03	99	RamsarFishpondMP	Fishpond
HUN01	Winter	2018-12-30	HUN0143464	15	12:12:00	2018	12	30	12	12	0	22.490733	114.04595	196039.6741	2490189.504	0.6	1	4.04	99	RamsarFishpondMP	Fishpond
HUN01	Winter	2018-12-30	HUN0143464	15	13:12:00	2018	12	30	13	12	0	22.491017	114.045183	195961.3243	2490222.531	0.4	1	4.07	99	RamsarFishpondMP	Fishpond
HUN01	Winter	2018-12-30	HUN0143464	15	14:13:00	2018	12	30	14	13	0	22.491033	114.045683	196012.8397	2490223.287	0.2	1	4.11	99	RamsarFishpondMP	Fishpond
HUN01	Winter	2018-12-30	HUN0143464	15	15:14:00	2018	12	30	15	14	0	22.491383	114.045617	196006.8099	2490262.201	1.2	1	4.13	99	RamsarFishpondMP	Fishpond
HUN01	Winter	2018-12-30	HUN0143464	15	16:23:00	2018	12	30	16	23	0	22.491033	114.0451	195952.8135	2490224.472	0.1	1	4.01	99	RamsarFishpondMP	Fishpond
HUN01	Winter	2018-12-30	HUN0143464	15	17:24:00	2018	12	30	17	24	0	22.490417	114.046083	196052.6768	2490154.221	1.3	1	4.02	99	RamsarFishpondMP	Fishpond
HUN01	Winter	2018-12-30	HUN0143464	15	18:24:00	2018	12	30	18	24	0	22.494933	114.04855	196316.5516	2490649.579	2.3	1	4.01	99	CarParkNightRoost	Night Roost
HUN01	Winter	2018-12-30	HUN0143464	15	19:25:00	2018	12	30	19	25	0	22.494	114.0484	196299.0687	2490546.508	8.1	0	4.01	99	RamsarFishpondMP	Fishpond
HUN01	Winter	2018-12-31	HUN0143465	15	05:07:00	2018	12	31	5	7	0	22.495033	114.048617	196323.6684	2490660.523	0.2	1	3.99	99	CarParkNightRoost	Night Roost
HUN01	Winter	2018-12-31	HUN0143465	15	06:08:00	2018	12	31	6	8	0	22.494817	114.0486	196321.446	2490636.625	0.7	1	3.99	99	CarParkNightRoost	Night Roost
HUN01	Winter	2018-12-31	HUN0143465	15	07:09:00	2018	12	31	7	9	0	22.4906	114.044083	195847.1546	2490178.564	0.5	1	3.99	99	RamsarFishpondMP	Fishpond
HUN01	Winter	2018-12-31	HUN0143465	15	08:10:00	2018	12	31	8	10	0	22.490983	114.045117	195954.4545	2490218.898	0.2	1	3.98	99	RamsarFishpondMP	Fishpond
HUN01	Winter	2018-12-31	HUN0143465	15	09:10:00	2018	12	31	9	10	0	22.491	114.04465	195906.4089	2490221.731	0.1	1	4.01	99	RamsarFishpondMP	Fishpond
HUN01	Winter	2018-12-31	HUN0143465	15	10:12:00	2018	12	31	10	12	0	22.49085	114.044817	195923.2752	2490204.771	0	1	4.03	99	RamsarFishpondMP	Fishpond
HUN01	Winter	2018-12-31	HUN0143465	15	11:12:00	2018	12	31	11	12	0	22.491017	114.0449	195932.1864	2490223.106	0.5	1	4.05	99	RamsarFishpondMP	Fishpond
HUN01	Winter	2018-12-31	HUN0143465	15	12:13:00	2018	12	31	12	13	0	22.491	114.044983	195940.6949	2490221.054	0.6	1	4.08	99	RamsarFishpondMP	Fishpond
HUN01	Winter	2018-12-31	HUN0143465	15	13:14:00	2018	12	31	13	14	0	22.491067	114.045417	195985.5265	2490227.595	0.2	1	4.13	99	RamsarFishpondMP	Fishpond
HUN01	Winter	2018-12-31	HUN0143465	15	14:16:00	2018	12	31	14	16	0	22.491067	114.045233	195966.5817	2490227.969	0.2	1	4.13	99	RamsarFishpondMP	Fishpond
HUN01	Winter	2018-12-31	HUN0143465	15	15:27:00	2018	12	31	15	27	0	22.491133	114.045467	195990.8189	2490234.806	2.5	1	4.02	99	RamsarFishpondMP	Fishpond
HUN01	Winter	2018-12-31	HUN0143465	15	16:27:00	2018	12	31	16	27	0	22.490283	114.045383	195980.3107	2490140.797	0.2	1	4.04	99	RamsarFishpondMP	Fishpond
HUN01	Winter	2018-12-31	HUN0143465	15	17:28:00	2018	12	31	17	28	0	22.491767	114.044667	195909.8376	2490306.679	0.8	1	4.04	99	RamsarFishpondMP	Fishpond
HUN01	Winter	2018-12-31	HUN0143465	15	18:29:00	2018	12	31	18	29	0	22.49495	114.048617	196323.487	2490651.327	0.2	1	4.03	99	CarParkNightRoost	Night Roost
HUN01	Winter	2018-12-31	HUN0143465	15	19:30:00	2018	12	31	19	30	0	22.494967	114.048567	196318.3762	2490653.312	0.3	1	4.03	99	CarParkNightRoost	Night Roost
HUN01	Winter	2019-01-01	HUN0143466	15	05:07:00	2019	1	1	5	7	0	22.4944	114.04825	196284.4992	2490591.133	0.3	1	4.01	99	RamsarFishpondMP	Fishpond
HUN01	Winter	2019-01-01	HUN0143466	15	06:08:00	2019	1	1	6	8	0	22.495067	114.0487	196332.2882	2490664.122	0.8	1	4.01	99	CarParkNightRoost	Night Roost
HUN01	Winter	2019-01-01	HUN0143466	15	07:09:00	2019	1	1	7	9	0	22.492433	114.052817	196750.4158	2490363.922	0.3	1	4.01	99	OutsideFishpondSTMTL	Fishpond
HUN01	Winter	2019-01-01	HUN0143466	15	08:10:00	2019	1	1	8	10	0	22.4925	114.052817	196750.562	2490371.345	0.4	1	4.01	99	OutsideFishpondSTMTL	Fishpond
HUN01	Winter	2019-01-01	HUN0143466	15	09:11:00	2019	1	1	9	11	0	22.491383	114.045217	195965.6257	2490263.014	1.3	1	4.03	99	RamsarFishpondMP	Fishpond
HUN01	Winter	2019-01-01	HUN0143466	15	10:12:00	2019	1	1	10	12	0	22.491733	114.04355	195794.7564	2490305.184	0.2	1	4.04	99	MPNRGaiWai	Geiwai
HUN01	Winter	2019-01-01	HUN0143466	15	11:12:00	2019	1	1	11	12	0	22.49185	114.0436	195800.1606	2490318.046	0.2	1	4.07	99	MPNRGaiWai	Geiwai
HUN01	Winter	2019-01-01	HUN0143466	15	12:13:00	2019	1	1	12	13	0	22.491733	114.043617	195801.6548	2490305.048	0.2	1	4.09	99	MPNRGaiWai	Geiwai
HUN01	Winter	2019-01-01	HUN0143466	15	13:14:00	2019	1	1	13	14	0	22.490833	114.044833	195924.8854	2490202.855	0.5	1	4.13	99	RamsarFishpondMP	Fishpond
HUN01	Winter	2019-01-01	HUN0143466	15	14:16:00	2019	1	1	14	16	0	22.49045	114.045683	196011.5645	2490158.691	0.2	1	4.12	99	RamsarFishpondMP	Fishpond
HUN01	Winter	2019-01-01	HUN0143466	15	15:23:00	2019	1	1	15	23	0	22.491833	114.044	195841.3075	2490315.349	1	1	4.03	99	MPNRGaiWai	Geiwai
HUN01	Winter	2019-01-01	HUN0143466	15	16:23:00	2019	1	1	16	23	0	22.48925	114.04535	195974.6533	2490026.408	2.5	1	4.07	99	RamsarFishpondMP	Fishpond
HUN01	Winter	2019-01-01	HUN0143466	15	17:24:00	2019	1	1	17	24	0	22.4903	114.046017	196045.6255	2490141.392	0.3	1	4.07	99	RamsarFishpondMP	Fishpond
HUN01	Winter	2019-01-01	HUN0143466	15	18:25:00	2019	1	1	18	25	0	22.495233	114.048583	196320.6049	2490682.752	1	1	4.05	99	CarParkNightRoost	Night Roost
HUN01	Winter	2019-01-01	HUN0143466	15	19:26:00	2019	1	1	19	26	0	22.495067	114.048533	196315.0942	2490664.461	0.8	1	4.05	99	CarParkNightRoost	Night Roost
HUN01	Winter	2019-01-02	HUN0143467	15	05:06:00	2019	1	2	5	6	0	22.494867	114.049267	196390.2281	2490640.81	0.2	1	4.05	99	RamsarFishpondMP	Fishpond
HUN01	Winter	2019-01-02	HUN0143467	15	06:07:00	2019	1	2	6	7	0	22.495217	114.048633	196325.7179	2490680.878	0.4	1	4.05	99	CarParkNightRoost	Night Roost
HUN01	Winter	2019-01-02	HUN0143467	15	07:07:00	2019	1	2	7	7	0	22.49185	114.05	196459.1056	2490305.041	0.4	1	4.05	99	RamsarFishpondMP	Fishpond
HUN01	Winter	2019-01-02	HUN0143467	15	08:08:00	2019	1	2	8	8	0	22.492017	114.049783	196437.1281	2490323.985	0.4	1	4.04	99	RamsarFishpondMP	Fishpond
HUN01	Winter	2019-01-02	HUN0143467	15	09:09:00	2019	1	2	9	9	0	22.490867	114.044883	195930.1078	2490206.521	0.9	1	4.05	99	RamsarFishpondMP	Fishpond
HUN01	Winter	2019-01-02	HUN0143467	15	10:10:00	2019	1	2	10	10	0	22.492417	114.04305	195744.7738	2490381.988	0.2	1	4.07	99	MPNRGaiWai	Geiwai
HUN01	Winter	2019-01-02	HUN0143467	15	11:11:00	2019	1	2	11	11	0	22.4921	114.043183	195757.7734	2490346.594	0.2	1	4.07	99	MPNRGaiWai	Geiwai
HUN01	Winter	2019-01-02	HUN0143467	15	12:12:00	2019	1	2	12	12	0	22.492033	114.043283	195767.9228	2490338.967	0.2	1	4.09	99	MPNRGaiWai	Geiwai
HUN01	Winter	2019-01-02	HUN0143467	15	13:12:00	2019	1	2	13	12	0	22.491883	114.043383	195777.8904	2490322.144	0.3	1	4.11	99	MPNRGaiWai	Geiwai
HUN01	Winter	2019-01-02	HUN0143467	15	14:13:00	2019	1	2	14	13	0	22.491183	114.043333	195771.2099	2490244.686	0.1	1	4.13	99	MPNRGaiWai	Geiwai
HUN01	Winter	2019-01-02	HUN0143467	15	15:21:00	2019	1	2	15	21	0	22.491433	114.043467	195785.554	2490272.113	0.2	1	4.03	99	MPNRGaiWai	Geiwai
HUN01	Winter	2019-01-02	HUN0143467	15	16:22:00	2019	1	2	16	22	0	22.4926	114.052933	196762.7235	2490382.19	2.8	1	4.04	99	OutsideFishpondSTMTL	Fishpond
HUN01	Winter	2019-01-02	HUN0143467	15	17:23:00	2019	1	2	17	23	0	22.491533	114.044783	195921.269	2490280.516	6.6	0	4.03	99	RamsarFishpondMP	Fishpond
HUN01	Winter	2019-01-02	HUN0143467	15	18:24:00	2019	1	2	18	24	0	22.494833	114.04875	196336.9246	2490638.093	0.3	1	4.03	99	RamsarFishpondMP	Fishpond
HUN01	Winter	2019-01-02	HUN0143467	15	19:25:00	2019	1	2	19	25	0	22.494917	114.04865	196326.8124	2490647.603	0	1	4.03	99	CarParkNightRoost	Night Roost
HUN01	Winter	2019-01-03	HUN0143468	15	05:06:00	2019	1	3	5	6	0	22.494567	114.048967	196358.6852	2490608.18	0.2	1	4.01	99	RamsarFishpondMP	Fishpond
HUN01	Winter	2019-01-03	HUN0143468	15	06:07:00	2019	1	3	6	7	0	22.495517	114.048467	196309.2826	2490714.455	0.4	1	4.01	99	CarParkNightRoost	Night Roost
HUN01	Winter	2019-01-03	HUN0143468	15	07:07:00	2019	1	3	7	7	0	22.4923	114.052283	196695.1452	2490350.269	0.3	1	4.01	99	OutsideFishpondSTMTL	Fishpond
HUN01	Winter	2019-01-03	HUN0143468	15	08:08:00	2019	1	3	8	8	0	22.490133	114.0436	195796.4021	2490127.803	0	1	4.01	99	RamsarFishpondMP	Fishpond
HUN01	Winter	2019-01-03	HUN0143468	15	09:10:00	2019	1	3	9	10	0	22.49085	114.042683	195703.5562	2490209.112	0.2	1	4.02	99	MPNRGaiWai	Geiwai
HUN01	Winter	2019-01-03	HUN0143468	15	10:10:00	2019	1	3	10	10	0	22.491783	114.04325	195763.9778	2490311.334	0.4	1	4.03	99	MPNRGaiWai	Geiwai
HUN01	Winter	2019-01-03	HUN0143468	15	11:11:00	2019	1	3	11	11	0	22.49255	114.043567	195798.2953	2490395.673	0.1	1	4.04	99	MPNRGaiWai	Geiwai
HUN01	Winter	2019-01-03	HUN0143468	15	12:12:00	2019	1	3	12	12	0	22.491783	114.0436	195800.0139	2490310.622	0.4	1	4.05	99	MPNRGaiWai	Geiwai
HUN01	Winter	2019-01-03	HUN0143468	15	13:13:00	2019	1	3	13	13	0	22.49155	114.042533	195689.6449	2490286.977	0.1	1	4.08	99	MPNRGaiWai	Geiwai
HUN01	Winter	2019-01-03	HUN0143468	15	14:13:00	2019	1	3	14	13	0	22.491417	114.043233	195761.4261	2490270.816	0.1	1	4.1	99	MPNRGaiWai	Geiwai
HUN01	Winter	2019-01-03	HUN0143468	15	15:14:00	2019	1	3	15	14	0	22.488667	114.044017	195836.1287	2489964.523	0.5	1	4.11	99	MPNRFishpond 2	Fishpond
HUN01	Winter	2019-01-03	HUN0143468	15	16:15:00	2019	1	3	16	15	0	22.490067	114.045483	195990.1344	2490116.661	0.4	1	4.13	99	RamsarFishpondMP	Fishpond
HUN01	Winter	2019-01-03	HUN0143468	15	17:16:00	2019	1	3	17	16	0	22.491317	114.0448	195922.5467	2490256.549	0.3	1	4.13	99	RamsarFishpondMP	Fishpond
HUN01	Winter	2019-01-03	HUN0143468	15	18:17:00	2019	1	3	18	17	0	22.495033	114.048683	196330.4636	2490660.389	0.3	1	4.12	99	CarParkNightRoost	Night Roost
HUN01	Winter	2019-01-03	HUN0143468	15	19:18:00	2019	1	3	19	18	0	22.494933	114.048667	196328.5977	2490649.342	0	1	4.11	99	CarParkNightRoost	Night Roost
HUN01	Winter	2019-01-04	HUN0143469	15	05:07:00	2019	1	4	5	7	0	22.495117	114.048683	196330.6472	2490669.696	0.2	1	4.09	99	CarParkNightRoost	Night Roost
HUN01	Winter	2019-01-04	HUN0143469	15	06:08:00	2019	1	4	6	8	0	22.495033	114.048667	196328.8163	2490660.422	0.4	1	4.09	99	CarParkNightRoost	Night Roost
HUN01	Winter	2019-01-04	HUN0143469	15	07:09:00	2019	1	4	7	9	0	22.4951	114.0486	196322.0645	2490667.981	0.2	1	4.09	99	CarParkNightRoost	Night Roost
HUN01	Winter	2019-01-04	HUN0143469	15	08:10:00	2019	1	4	8	10	0	22.490967	114.044267	195866.9027	2490218.853	0.1	1	4.08	99	RamsarFishpondMP	Fishpond
HUN01	Winter	2019-01-04	HUN0143469	15	09:11:00	2019	1	4	9	11	0	22.490933	114.044583	195899.3639	2490214.443	0.3	1	4.08	99	RamsarFishpondMP	Fishpond
HUN01	Winter	2019-01-04	HUN0143469	15	10:12:00	2019	1	4	10	12	0	22.49135	114.043833	195823.0559	2490262.172	5.9	0	4.1	99	MPNRGaiWai	Geiwai
HUN01	Winter	2019-01-04	HUN0143469	15	11:12:00	2019	1	4	11	12	0	22.491833	114.043783	195818.9651	2490315.79	0.4	1	4.11	99	MPNRGaiWai	Geiwai
HUN01	Winter	2019-01-04	HUN0143469	15	12:13:00	2019	1	4	12	13	0	22.49185	114.043883	195829.2984	2490317.47	0.3	1	4.11	99	MPNRGaiWai	Geiwai
HUN01	Winter	2019-01-04	HUN0143469	15	13:14:00	2019	1	4	13	14	0	22.491683	114.04425	195866.7193	2490298.22	0.4	1	4.13	99	MPNRGaiWai	Geiwai
HUN01	Winter	2019-01-04	HUN0143469	15	14:15:00	2019	1	4	14	15	0	22.49175	114.04365	195805.0897	2490306.864	0.1	1	4.13	99	MPNRGaiWai	Geiwai
HUN01	Winter	2019-01-04	HUN0143469	15	15:16:00	2019	1	4	15	16	0	22.491583	114.043567	195796.1784	2490288.529	0.1	1	4.13	99	MPNRGaiWai	Geiwai
HUN01	Winter	2019-01-04	HUN0143469	15	16:25:00	2019	1	4	16	25	0	22.490317	114.04555	195997.5797	2490144.225	15	0	4.01	99	RamsarFishpondMP	Fishpond
HUN01	Winter	2019-01-04	HUN0143469	15	17:26:00	2019	1	4	17	26	0	22.491667	114.044567	195899.3228	2490295.803	3	1	4.03	99	RamsarFishpondMP	Fishpond
HUN01	Winter	2019-01-04	HUN0143469	15	18:26:00	2019	1	4	18	26	0	22.495067	114.048667	196328.8906	2490664.189	1.2	1	4.03	99	CarParkNightRoost	Night Roost
HUN01	Winter	2019-01-04	HUN0143469	15	19:28:00	2019	1	4	19	28	0	22.494917	114.04875	196337.1082	2490647.4	0	1	4.02	99	RamsarFishpondMP	Fishpond
HUN01	Winter	2019-01-05	HUN0143470	15	05:06:00	2019	1	5	5	6	0	22.494933	114.048667	196328.5977	2490649.342	0.1	1	4.01	99	CarParkNightRoost	Night Roost
HUN01	Winter	2019-01-05	HUN0143470	15	06:07:00	2019	1	5	6	7	0	22.495067	114.048633	196325.39	2490664.258	0.4	1	4.01	99	CarParkNightRoost	Night Roost
HUN01	Winter	2019-01-05	HUN0143470	15	07:08:00	2019	1	5	7	8	0	22.487633	114.045117	195947.1257	2489847.719	0.4	1	4.01	99	RamsarFishpondMP	Fishpond
HUN01	Winter	2019-01-05	HUN0143470	15	08:08:00	2019	1	5	8	8	0	22.490867	114.0443	195870.0815	2490207.706	0.5	1	4.01	99	RamsarFishpondMP	Fishpond
HUN01	Winter	2019-01-05	HUN0143470	15	09:09:00	2019	1	5	9	9	0	22.4883	114.0451	195946.8344	2489921.657	0.3	1	4.01	99	RamsarFishpondMP	Fishpond
HUN01	Winter	2019-01-05	HUN0143470	15	10:10:00	2019	1	5	10	10	0	22.491867	114.044	195841.3819	2490319.116	0.5	1	4.01	99	MPNRGaiWai	Geiwai
HUN01	Winter	2019-01-05	HUN0143470	15	11:11:00	2019	1	5	11	11	0	22.4918	114.043767	195817.2455	2490312.166	0	1	4.02	99	MPNRGaiWai	Geiwai
HUN01	Winter	2019-01-05	HUN0143470	15	12:12:00	2019	1	5	12	12	0	22.49175	114.043717	195811.988	2490306.728	0.2	1	4.03	99	MPNRGaiWai	Geiwai
HUN01	Winter	2019-01-05	HUN0143470	15	13:12:00	2019	1	5	13	12	0	22.492083	114.044483	195891.5845	2490342.066	0	1	4.05	99	MPNRGaiWai	Geiwai
HUN01	Winter	2019-01-05	HUN0143470	15	14:13:00	2019	1	5	14	13	0	22.490883	114.044583	195899.2545	2490208.903	0.6	1	4.07	99	RamsarFishpondMP	Fishpond
HUN01	Winter	2019-01-05	HUN0143470	15	15:14:00	2019	1	5	15	14	0	22.4908	114.044667	195907.7216	2490199.536	0.6	1	4.09	99	RamsarFishpondMP	Fishpond
HUN01	Winter	2019-01-05	HUN0143470	15	16:15:00	2019	1	5	16	15	0	22.49015	114.046183	196062.389	2490124.435	0	1	4.09	99	RamsarFishpondMP	Fishpond
HUN01	Winter	2019-01-05	HUN0143470	15	17:16:00	2019	1	5	17	16	0	22.491733	114.044717	195914.9113	2490302.811	0.2	1	4.09	99	RamsarFishpondMP	Fishpond
HUN01	Winter	2019-01-05	HUN0143470	15	18:17:00	2019	1	5	18	17	0	22.494967	114.048667	196328.672	2490653.109	0.5	1	4.09	99	CarParkNightRoost	Night Roost
HUN01	Winter	2019-01-05	HUN0143470	15	19:18:00	2019	1	5	19	18	0	22.4954	114.047467	196206.0694	2490703.523	0.2	1	4.09	99	RamsarFishpondMP	Fishpond
HUN01	Winter	2019-01-06	HUN0143471	15	05:06:00	2019	1	6	5	6	0	22.49505	114.047617	196220.7478	2490664.438	0.4	1	4.07	99	RamsarFishpondMP	Fishpond
HUN01	Winter	2019-01-06	HUN0143471	15	06:07:00	2019	1	6	6	7	0	22.494517	114.048183	196277.8568	2490604.232	0.6	1	4.07	99	RamsarFishpondMP	Fishpond
HUN01	Winter	2019-01-06	HUN0143471	15	07:08:00	2019	1	6	7	8	0	22.4908	114.043867	195825.3527	2490201.163	0.3	1	4.07	99	RamsarFishpondMP	Fishpond
HUN01	Winter	2019-01-06	HUN0143471	15	08:08:00	2019	1	6	8	8	0	22.492433	114.043567	195798.0391	2490382.709	0.4	1	4.07	99	MPNRGaiWai	Geiwai
HUN01	Winter	2019-01-06	HUN0143471	15	09:09:00	2019	1	6	9	9	0	22.492733	114.043383	195779.7513	2490416.323	0.1	1	4.07	99	MPNRGaiWai	Geiwai
HUN01	Winter	2019-01-06	HUN0143471	15	10:10:00	2019	1	6	10	10	0	22.491683	114.043517	195791.2493	2490299.711	0.5	1	4.1	99	MPNRGaiWai	Geiwai
HUN01	Winter	2019-01-06	HUN0143471	15	11:11:00	2019	1	6	11	11	0	22.491483	114.043533	195792.4588	2490277.519	0.2	1	4.12	99	MPNRGaiWai	Geiwai
HUN01	Winter	2019-01-06	HUN0143471	15	12:12:00	2019	1	6	12	12	0	22.492283	114.04345	195785.6644	2490366.327	0	1	4.13	99	MPNRGaiWai	Geiwai
HUN01	Winter	2019-01-06	HUN0143471	15	13:17:00	2019	1	6	13	17	0	22.491483	114.042817	195718.739	2490278.975	0.1	1	4.07	99	MPNRGaiWai	Geiwai
HUN01	Winter	2019-01-06	HUN0143471	15	14:17:00	2019	1	6	14	17	0	22.491967	114.042983	195736.8902	2490332.265	0.1	1	4.09	99	MPNRGaiWai	Geiwai
HUN01	Winter	2019-01-06	HUN0143471	15	15:18:00	2019	1	6	15	18	0	22.4908	114.044733	195914.5171	2490199.402	1.9	1	4.11	99	RamsarFishpondMP	Fishpond
HUN01	Winter	2019-01-06	HUN0143471	15	16:19:00	2019	1	6	16	19	0	22.490233	114.04565	196007.6921	2490134.714	0.4	1	4.11	99	RamsarFishpondMP	Fishpond
HUN01	Winter	2019-01-06	HUN0143471	15	17:20:00	2019	1	6	17	20	0	22.49055	114.04495	195936.3126	2490171.261	0.6	1	4.11	99	RamsarFishpondMP	Fishpond
HUN01	Winter	2019-01-06	HUN0143471	15	18:20:00	2019	1	6	18	20	0	22.494133	114.0486	196319.951	2490560.838	0.2	1	4.11	99	RamsarFishpondMP	Fishpond
HUN01	Winter	2019-01-06	HUN0143471	15	19:22:00	2019	1	6	19	22	0	22.494967	114.048483	196309.7278	2490653.483	0.1	1	4.1	99	CarParkNightRoost	Night Roost
HUN01	Winter	2019-01-07	HUN0143472	15	05:06:00	2019	1	7	5	6	0	22.49495	114.048283	196289.0991	2490652.005	0.4	1	4.09	99	RamsarFishpondMP	Fishpond
HUN01	Winter	2019-01-07	HUN0143472	15	06:07:00	2019	1	7	6	7	0	22.496	114.048133	196275.9507	2490768.649	0.1	1	4.08	99	CarParkNightRoost	Night Roost
HUN01	Winter	2019-01-07	HUN0143472	15	07:08:00	2019	1	7	7	8	0	22.494317	114.0474	196196.8033	2490583.663	0.1	1	4.08	99	RamsarFishpondMP	Fishpond
HUN01	Winter	2019-01-07	HUN0143472	15	08:09:00	2019	1	7	8	9	0	22.490933	114.0456	196004.0752	2490212.376	0.7	1	4.07	99	RamsarFishpondMP	Fishpond
HUN01	Winter	2019-01-07	HUN0143472	15	09:10:00	2019	1	7	9	10	0	22.49475	114.04785	196244.0811	2490630.725	0.3	1	4.08	99	RamsarFishpondMP	Fishpond
HUN01	Winter	2019-01-07	HUN0143472	15	10:10:00	2019	1	7	10	10	0	22.491983	114.0436	195800.4517	2490332.782	1.1	1	4.1	99	MPNRGaiWai	Geiwai
HUN01	Winter	2019-01-07	HUN0143472	15	11:11:00	2019	1	7	11	11	0	22.491817	114.043633	195803.486	2490314.322	0.6	1	4.11	99	MPNRGaiWai	Geiwai
HUN01	Winter	2019-01-07	HUN0143472	15	12:12:00	2019	1	7	12	12	0	22.491683	114.043717	195811.8414	2490299.304	1.2	1	4.13	99	MPNRGaiWai	Geiwai
HUN01	Winter	2019-01-07	HUN0143472	15	13:13:00	2019	1	7	13	13	0	22.491817	114.04385	195825.8284	2490313.881	0	1	4.13	99	MPNRGaiWai	Geiwai
HUN01	Winter	2019-01-07	HUN0143472	15	14:14:00	2019	1	7	14	14	0	22.491483	114.04495	195938.354	2490274.637	0.4	1	4.14	99	RamsarFishpondMP	Fishpond
HUN01	Winter	2019-01-07	HUN0143472	15	15:15:00	2019	1	7	15	15	0	22.49455	114.04805	196264.2355	2490608.159	0	1	4.13	99	RamsarFishpondMP	Fishpond
HUN01	Winter	2019-01-07	HUN0143472	15	16:17:00	2019	1	7	16	17	0	22.493533	114.047717	196227.7271	2490496.152	0.1	1	4.13	99	RamsarFishpondMP	Fishpond
HUN01	Winter	2019-01-07	HUN0143472	15	17:17:00	2019	1	7	17	17	0	22.491117	114.0444	195880.9247	2490235.203	0.3	1	4.13	99	RamsarFishpondMP	Fishpond
HUN01	Winter	2019-01-07	HUN0143472	15	18:18:00	2019	1	7	18	18	0	22.49515	114.048717	196334.2199	2490673.284	0.3	1	4.13	99	CarParkNightRoost	Night Roost
HUN01	Winter	2019-01-07	HUN0143472	15	19:19:00	2019	1	7	19	19	0	22.495	114.04875	196337.2896	2490656.597	0	1	4.13	99	CarParkNightRoost	Night Roost
HUN01	Winter	2019-01-08	HUN0143473	1	05:07:00	2019	1	8	5	7	0	22.494967	114.048517	196313.2283	2490653.413	0.3	1	4.11	99	CarParkNightRoost	Night Roost
HUN01	Winter	2019-01-18	HUN0143483	1	19:25:00	2019	1	18	19	25	0	22.495117	114.048567	196318.7041	2490669.932	0.4	1	4.13	99	CarParkNightRoost	Night Roost
HUN01	Winter	2019-01-19	HUN0143484	15	05:07:00	2019	1	19	5	7	0	22.494733	114.048433	196304.0684	2490627.657	0.5	1	4.11	99	RamsarFishpondMP	Fishpond
HUN01	Winter	2019-01-19	HUN0143484	15	06:08:00	2019	1	19	6	8	0	22.495583	114.0485	196312.8245	2490721.7	0.2	1	4.11	99	CarParkNightRoost	Night Roost
HUN01	Winter	2019-01-19	HUN0143484	15	07:09:00	2019	1	19	7	9	0	22.4938	114.046717	196125.3521	2490527.767	0	1	4.11	99	RamsarFishpondMP	Fishpond
HUN01	Winter	2019-01-19	HUN0143484	15	08:10:00	2019	1	19	8	10	0	22.4908	114.044117	195851.093	2490200.655	0.5	1	4.11	99	RamsarFishpondMP	Fishpond
HUN01	Winter	2019-01-19	HUN0143484	15	09:10:00	2019	1	19	9	10	0	22.490867	114.042733	195708.7415	2490210.894	0.6	1	4.11	99	MPNRGaiWai	Geiwai
HUN01	Winter	2019-01-19	HUN0143484	15	10:11:00	2019	1	19	10	11	0	22.491817	114.04415	195856.7166	2490313.271	0.6	1	4.13	99	MPNRGaiWai	Geiwai
HUN01	Winter	2019-01-19	HUN0143484	15	11:12:00	2019	1	19	11	12	0	22.49185	114.043783	195819.0023	2490317.674	0.3	1	4.13	99	MPNRGaiWai	Geiwai
HUN01	Winter	2019-01-19	HUN0143484	15	12:13:00	2019	1	19	12	13	0	22.4916	114.0439	195830.5015	2490289.736	0.3	1	4.13	99	MPNRGaiWai	Geiwai
HUN01	Winter	2019-01-19	HUN0143484	15	13:25:00	2019	1	19	13	25	0	22.492417	114.044083	195851.1315	2490379.887	0.2	1	4	99	MPNRGaiWai	Geiwai
HUN01	Winter	2019-01-19	HUN0143484	15	14:26:00	2019	1	19	14	26	0	22.491267	114.043383	195776.5419	2490253.891	0.3	1	4.04	99	MPNRGaiWai	Geiwai
HUN01	Winter	2019-01-19	HUN0143484	15	15:27:00	2019	1	19	15	27	0	22.4918	114.043783	195818.8929	2490312.134	0.1	1	4.05	99	MPNRGaiWai	Geiwai
HUN01	Winter	2019-01-19	HUN0143484	15	16:28:00	2019	1	19	16	28	0	22.490617	114.044467	195886.7289	2490179.667	2.3	1	4.05	99	RamsarFishpondMP	Fishpond
HUN01	Winter	2019-01-19	HUN0143484	15	17:28:00	2019	1	19	17	28	0	22.490167	114.045183	195959.4647	2490128.351	0.4	1	4.05	99	RamsarFishpondMP	Fishpond
HUN01	Winter	2019-01-19	HUN0143484	15	18:29:00	2019	1	19	18	29	0	22.494983	114.048767	196339.0027	2490654.679	0.4	1	4.05	99	CarParkNightRoost	Night Roost
HUN01	Winter	2019-01-19	HUN0143484	15	19:30:00	2019	1	19	19	30	0	22.497017	114.0496	196429.2108	2490878.353	0.5	1	4.04	99	RamsarFishpondMP	Fishpond
HUN01	Winter	2019-01-20	HUN0143485	15	05:06:00	2019	1	20	5	6	0	22.495217	114.048517	196313.7748	2490681.113	0.4	1	4.03	99	CarParkNightRoost	Night Roost
HUN01	Winter	2019-01-20	HUN0143485	15	06:07:00	2019	1	20	6	7	0	22.494833	114.04885	196347.2204	2490637.89	0.4	1	4.03	99	RamsarFishpondMP	Fishpond
HUN01	Winter	2019-01-20	HUN0143485	15	07:08:00	2019	1	20	7	8	0	22.4943	114.044783	195927.324	2490587.099	0.2	1	4.03	99	MPNRGaiWai	Geiwai
HUN01	Winter	2019-01-20	HUN0143485	15	08:09:00	2019	1	20	8	9	0	22.490667	114.044117	195850.8019	2490185.918	0.3	1	4.03	99	RamsarFishpondMP	Fishpond
HUN01	Winter	2019-01-20	HUN0143485	15	09:09:00	2019	1	20	9	9	0	22.4905	114.044233	195862.38	2490167.179	0.1	1	4.03	99	RamsarFishpondMP	Fishpond
HUN01	Winter	2019-01-20	HUN0143485	15	10:10:00	2019	1	20	10	10	0	22.491067	114.0435	195788.1505	2490231.493	0.1	1	4.05	99	MPNRGaiWai	Geiwai
HUN01	Winter	2019-01-20	HUN0143485	15	11:11:00	2019	1	20	11	11	0	22.491517	114.0436	195799.4316	2490281.15	0.2	1	4.05	99	MPNRGaiWai	Geiwai
HUN01	Winter	2019-01-20	HUN0143485	15	12:12:00	2019	1	20	12	12	0	22.492333	114.042617	195700.0082	2490373.562	0.5	1	4.07	99	MPNRGaiWai	Geiwai
HUN01	Winter	2019-01-20	HUN0143485	15	13:12:00	2019	1	20	13	12	0	22.4921	114.043433	195783.5135	2490346.085	0.1	1	4.07	99	MPNRGaiWai	Geiwai
HUN01	Winter	2019-01-20	HUN0143485	15	14:13:00	2019	1	20	14	13	0	22.493083	114.042367	195675.9107	2490457.171	1.1	1	4.11	99	MPNRGaiWai	Geiwai
HUN01	Winter	2019-01-20	HUN0143485	15	15:14:00	2019	1	20	15	14	0	22.49065	114.045033	195945.0772	2490182.172	0	1	4.13	99	RamsarFishpondMP	Fishpond
HUN01	Winter	2019-01-20	HUN0143485	15	16:22:00	2019	1	20	16	22	0	22.4909	114.04455	195895.894	2490210.854	0.1	1	4.01	99	RamsarFishpondMP	Fishpond
HUN01	Winter	2019-01-20	HUN0143485	15	17:23:00	2019	1	20	17	23	0	22.49145	114.044567	195898.8479	2490271.759	0.2	1	4.03	99	RamsarFishpondMP	Fishpond
HUN01	Winter	2019-01-20	HUN0143485	15	18:24:00	2019	1	20	18	24	0	22.494967	114.0486	196321.7738	2490653.245	0.5	1	4.03	99	CarParkNightRoost	Night Roost
HUN01	Winter	2019-01-20	HUN0143485	15	19:25:00	2019	1	20	19	25	0	22.495183	114.048333	196294.7563	2490677.72	0.1	1	4.03	99	CarParkNightRoost	Night Roost
HUN01	Winter	2019-01-21	HUN0143486	15	05:06:00	2019	1	21	5	6	0	22.495517	114.0485	196312.6802	2490714.388	0.1	1	4.02	99	CarParkNightRoost	Night Roost
HUN01	Winter	2019-01-21	HUN0143486	15	06:07:00	2019	1	21	6	7	0	22.494617	114.048967	196358.7944	2490613.72	0.8	1	4.02	99	RamsarFishpondMP	Fishpond
HUN01	Winter	2019-01-21	HUN0143486	15	07:07:00	2019	1	21	7	7	0	22.491133	114.044417	195882.7101	2490236.941	0.3	1	4.01	99	RamsarFishpondMP	Fishpond
HUN01	Winter	2019-01-21	HUN0143486	15	08:08:00	2019	1	21	8	8	0	22.491217	114.043817	195821.1174	2490247.468	0.5	1	4.01	99	MPNRGaiWai	Geiwai
HUN01	Winter	2019-01-21	HUN0143486	15	09:09:00	2019	1	21	9	9	0	22.491167	114.043583	195796.9151	2490242.404	0.6	1	4.01	99	MPNRGaiWai	Geiwai
HUN01	Winter	2019-01-21	HUN0143486	15	10:10:00	2019	1	21	10	10	0	22.491117	114.043217	195759.122	2490237.609	0.4	1	4.03	99	MPNRGaiWai	Geiwai
HUN01	Winter	2019-01-21	HUN0143486	15	11:11:00	2019	1	21	11	11	0	22.490767	114.044617	195902.5014	2490195.982	0.4	1	4.05	99	RamsarFishpondMP	Fishpond
HUN01	Winter	2019-01-21	HUN0143486	15	12:11:00	2019	1	21	12	11	0	22.4904	114.045	195941.1325	2490154.539	0.3	1	4.08	99	RamsarFishpondMP	Fishpond
HUN01	Winter	2019-01-21	HUN0143486	15	13:12:00	2019	1	21	13	12	0	22.490917	114.044733	195914.7731	2490212.366	0.3	1	4.11	99	RamsarFishpondMP	Fishpond
HUN01	Winter	2019-01-21	HUN0143486	15	14:13:00	2019	1	21	14	13	0	22.490467	114.044633	195903.4923	2490162.709	0.8	1	4.13	99	RamsarFishpondMP	Fishpond
HUN01	Winter	2019-01-21	HUN0143486	15	15:14:00	2019	1	21	15	14	0	22.490683	114.044833	195924.5572	2490186.235	0.2	1	4.13	99	RamsarFishpondMP	Fishpond
HUN01	Winter	2019-01-21	HUN0143486	15	16:23:00	2019	1	21	16	23	0	22.490267	114.0461	196054.0991	2490137.567	0.4	1	4.03	99	RamsarFishpondMP	Fishpond
HUN01	Winter	2019-01-21	HUN0143486	15	17:24:00	2019	1	21	17	24	0	22.49035	114.04605	196049.1325	2490146.865	0.4	1	4.04	99	RamsarFishpondMP	Fishpond
HUN01	Winter	2019-01-21	HUN0143486	15	18:24:00	2019	1	21	18	24	0	22.49505	114.0486	196321.9552	2490662.441	0.3	1	4.04	99	CarParkNightRoost	Night Roost
HUN01	Winter	2019-01-21	HUN0143486	15	19:25:00	2019	1	21	19	25	0	22.49475	114.049	196362.4827	2490628.389	1	1	4.03	99	RamsarFishpondMP	Fishpond
HUN01	Winter	2019-01-22	HUN0143487	15	05:07:00	2019	1	22	5	7	0	22.495083	114.048767	196339.2213	2490665.758	0.3	1	4.02	99	CarParkNightRoost	Night Roost
HUN01	Winter	2019-01-22	HUN0143487	15	06:08:00	2019	1	22	6	8	0	22.4951	114.048667	196328.9627	2490667.845	0.1	1	4.01	99	CarParkNightRoost	Night Roost
HUN01	Winter	2019-01-22	HUN0143487	15	07:09:00	2019	1	22	7	9	0	22.490833	114.042667	195701.8716	2490207.261	0.2	1	4.01	99	MPNRGaiWai	Geiwai
HUN01	Winter	2019-01-22	HUN0143487	15	08:10:00	2019	1	22	8	10	0	22.49125	114.04165	195598.0734	2490255.534	0.1	1	4.02	99	MPNRGaiWai	Geiwai
HUN01	Winter	2019-01-22	HUN0143487	15	09:11:00	2019	1	22	9	11	0	22.490967	114.044883	195930.3266	2490217.601	0.4	1	4.05	99	RamsarFishpondMP	Fishpond
HUN01	Winter	2019-01-22	HUN0143487	15	10:11:00	2019	1	22	10	11	0	22.491617	114.043683	195808.1963	2490292.061	0.3	1	4.09	99	MPNRGaiWai	Geiwai
HUN01	Winter	2019-01-22	HUN0143487	15	11:12:00	2019	1	22	11	12	0	22.4906	114.042483	195682.4165	2490181.819	0.3	1	4.13	99	MPNRGaiWai	Geiwai
HUN01	Winter	2019-01-22	HUN0143487	15	12:22:00	2019	1	22	12	22	0	22.4918	114.04345	195784.6071	2490312.811	3.1	1	4.01	99	MPNRGaiWai	Geiwai
HUN01	Winter	2019-01-22	HUN0143487	15	13:23:00	2019	1	22	13	23	0	22.4918	114.0436	195800.0511	2490312.506	0.8	1	4.03	99	MPNRGaiWai	Geiwai
HUN01	Winter	2019-01-22	HUN0143487	15	14:24:00	2019	1	22	14	24	0	22.490667	114.042867	195722.1004	2490188.461	1.2	1	4.06	99	MPNRGaiWai	Geiwai
HUN01	Winter	2019-01-22	HUN0143487	15	15:24:00	2019	1	22	15	24	0	22.4919	114.043533	195793.3717	2490323.722	0.6	1	4.09	99	MPNRGaiWai	Geiwai
HUN01	Winter	2019-01-22	HUN0143487	15	16:25:00	2019	1	22	16	25	0	22.491867	114.04375	195815.6419	2490319.624	0.4	1	4.12	99	MPNRGaiWai	Geiwai
HUN01	Winter	2019-01-22	HUN0143487	15	17:26:00	2019	1	22	17	26	0	22.490717	114.04555	195998.4547	2490188.545	0.4	1	4.13	99	RamsarFishpondMP	Fishpond
HUN01	Winter	2019-01-22	HUN0143487	15	18:27:00	2019	1	22	18	27	0	22.49415	114.0485	196309.6924	2490562.925	1.9	1	4.13	99	RamsarFishpondMP	Fishpond
HUN01	Winter	2019-01-22	HUN0143487	15	19:28:00	2019	1	22	19	28	0	22.495017	114.048567	196318.4855	2490658.852	0.1	1	4.11	99	CarParkNightRoost	Night Roost
HUN01	Winter	2019-01-23	HUN0143488	15	05:06:00	2019	1	23	5	6	0	22.495183	114.048683	196330.7914	2490677.009	0.2	1	4.1	99	CarParkNightRoost	Night Roost
HUN01	Winter	2019-01-23	HUN0143488	15	06:08:00	2019	1	23	6	8	0	22.494967	114.0486	196321.7738	2490653.245	0.3	1	4.09	99	CarParkNightRoost	Night Roost
HUN01	Winter	2019-01-23	HUN0143488	15	07:08:00	2019	1	23	7	8	0	22.487767	114.043533	195784.3248	2489865.787	1.2	1	4.09	99	MPNRFishpond 2	Fishpond
HUN01	Winter	2019-01-23	HUN0143488	15	08:09:00	2019	1	23	8	9	0	22.487717	114.042433	195670.9556	2489862.485	1.9	1	4.1	99	MPNRFishpond 2	Fishpond
HUN01	Winter	2019-01-23	HUN0143488	15	09:10:00	2019	1	23	9	10	0	22.488917	114.042583	195689.0275	2489995.139	0	1	4.11	99	MPNRFishpond 2	Fishpond
HUN01	Winter	2019-01-23	HUN0143488	15	10:11:00	2019	1	23	10	11	0	22.488867	114.043183	195750.6956	2489988.379	0.4	1	4.13	99	MPNRFishpond 2	Fishpond
HUN01	Winter	2019-01-23	HUN0143488	15	11:22:00	2019	1	23	11	22	0	22.488833	114.043083	195740.3249	2489984.815	0.1	1	4.01	99	MPNRFishpond 2	Fishpond
HUN01	Winter	2019-01-23	HUN0143488	15	12:23:00	2019	1	23	12	23	0	22.487667	114.042767	195705.2359	2489856.266	1.1	1	4.06	99	MPNRFishpond 2	Fishpond
HUN01	Winter	2019-01-23	HUN0143488	15	13:24:00	2019	1	23	13	24	0	22.488767	114.0432	195752.227	2489977.264	0.4	1	4.09	99	MPNRFishpond 2	Fishpond
HUN01	Winter	2019-01-23	HUN0143488	15	14:24:00	2019	1	23	14	24	0	22.48895	114.0433	195762.9239	2489997.337	0.8	1	4.13	99	MPNRFishpond 2	Fishpond
HUN01	Winter	2019-01-23	HUN0143488	15	15:36:00	2019	1	23	15	36	0	22.4887	114.04305	195736.636	2489970.146	6	0	4.01	99	MPNRFishpond 2	Fishpond
HUN01	Winter	2019-01-23	HUN0143488	15	16:37:00	2019	1	23	16	37	0	22.49085	114.045067	195949.0155	2490204.263	0.5	1	4.04	99	RamsarFishpondMP	Fishpond
HUN01	Winter	2019-01-23	HUN0143488	15	17:38:00	2019	1	23	17	38	0	22.490967	114.0452	195962.9652	2490216.956	0.1	1	4.04	99	RamsarFishpondMP	Fishpond
HUN01	Winter	2019-01-23	HUN0143488	15	18:39:00	2019	1	23	18	39	0	22.49485	114.0486	196321.5181	2490640.281	0.3	1	4.03	99	CarParkNightRoost	Night Roost
HUN01	Winter	2019-01-23	HUN0143488	15	19:40:00	2019	1	23	19	40	0	22.4954	114.048433	196305.5263	2490701.56	0.4	1	4.03	99	CarParkNightRoost	Night Roost
HUN01	Winter	2019-01-24	HUN0143489	15	05:06:00	2019	1	24	5	6	0	22.495067	114.0488	196342.5839	2490663.919	0.4	1	4.01	99	CarParkNightRoost	Night Roost
HUN01	Winter	2019-01-24	HUN0143489	15	06:07:00	2019	1	24	6	7	0	22.495267	114.048367	196298.4404	2490686.958	0.3	1	4.01	99	CarParkNightRoost	Night Roost
HUN01	Winter	2019-01-24	HUN0143489	15	07:09:00	2019	1	24	7	9	0	22.490817	114.0447	195911.1565	2490201.353	0	1	4	99	RamsarFishpondMP	Fishpond
HUN01	Winter	2019-01-24	HUN0143489	15	08:09:00	2019	1	24	8	9	0	22.487	114.040733	195494.3467	2489786.502	0.4	1	4.01	99	MPNRGaiWai	Geiwai
HUN01	Winter	2019-01-24	HUN0143489	15	09:10:00	2019	1	24	9	10	0	22.487017	114.040767	195497.8847	2489788.316	0.1	1	4.05	99	MPNRGaiWai	Geiwai
HUN01	Winter	2019-01-24	HUN0143489	15	10:12:00	2019	1	24	10	12	0	22.487317	114.04065	195486.4951	2489821.794	0.1	1	4.07	99	MPNRGaiWai	Geiwai
HUN01	Winter	2019-01-24	HUN0143489	15	11:12:00	2019	1	24	11	12	0	22.490417	114.044483	195887.9387	2490157.474	0.6	1	4.11	99	RamsarFishpondMP	Fishpond
HUN01	Winter	2019-01-24	HUN0143489	15	12:13:00	2019	1	24	12	13	0	22.491833	114.043667	195807.0217	2490316.026	1.3	1	4.12	99	MPNRGaiWai	Geiwai
HUN01	Winter	2019-01-24	HUN0143489	15	13:14:00	2019	1	24	13	14	0	22.490567	114.044717	195912.3598	2490173.618	1	1	4.13	99	RamsarFishpondMP	Fishpond
HUN01	Winter	2019-01-24	HUN0143489	15	14:15:00	2019	1	24	14	15	0	22.490533	114.044533	195893.3406	2490170.225	0.5	1	4.13	99	RamsarFishpondMP	Fishpond
HUN01	Winter	2019-01-24	HUN0143489	15	15:25:00	2019	1	24	15	25	0	22.490633	114.044583	195898.7075	2490181.204	0.5	1	4.01	99	RamsarFishpondMP	Fishpond
HUN01	Winter	2019-01-24	HUN0143489	15	16:26:00	2019	1	24	16	26	0	22.488867	114.043133	195745.5475	2489988.481	0.3	1	4.05	99	MPNRFishpond 2	Fishpond
HUN01	Winter	2019-01-24	HUN0143489	15	17:27:00	2019	1	24	17	27	0	22.490617	114.045267	195969.0979	2490178.04	0.4	1	4.08	99	RamsarFishpondMP	Fishpond
HUN01	Winter	2019-01-24	HUN0143489	15	18:27:00	2019	1	24	18	27	0	22.495367	114.049167	196381.025	2490696.413	0.4	1	4.08	99	CarParkNightRoost	Night Roost
HUN01	Winter	2019-01-24	HUN0143489	15	19:28:00	2019	1	24	19	28	0	22.4955	114.048483	196310.8928	2490712.539	1	1	4.07	99	CarParkNightRoost	Night Roost
HUN01	Winter	2019-01-25	HUN0143490	15	05:07:00	2019	1	25	5	7	0	22.49525	114.04845	196306.9488	2490684.906	0	1	4.06	99	CarParkNightRoost	Night Roost
HUN01	Winter	2019-01-25	HUN0143490	15	06:08:00	2019	1	25	6	8	0	22.49505	114.04865	196327.1031	2490662.34	0.2	1	4.05	99	CarParkNightRoost	Night Roost
HUN01	Winter	2019-01-25	HUN0143490	15	07:09:00	2019	1	25	7	9	0	22.4892	114.045683	196008.8303	2490020.192	0	1	4.05	99	RamsarFishpondMP	Fishpond
HUN01	Winter	2019-01-25	HUN0143490	15	08:10:00	2019	1	25	8	10	0	22.4868	114.0404	195459.6214	2489765.02	0.2	1	4.07	99	MPNRGaiWai	Geiwai
HUN01	Winter	2019-01-25	HUN0143490	15	09:11:00	2019	1	25	9	11	0	22.492467	114.043333	195774.021	2490386.952	0.2	1	4.06	99	MPNRGaiWai	Geiwai
HUN01	Winter	2019-01-25	HUN0143490	15	10:12:00	2019	1	25	10	12	0	22.4911	114.045017	195944.4144	2490232.064	1.1	1	4.11	99	RamsarFishpondMP	Fishpond
HUN01	Winter	2019-01-25	HUN0143490	15	11:13:00	2019	1	25	11	13	0	22.491833	114.043867	195827.6138	2490315.619	0.3	1	4.11	99	MPNRGaiWai	Geiwai
HUN01	Winter	2019-01-25	HUN0143490	15	12:14:00	2019	1	25	12	14	0	22.491767	114.0425	195686.7224	2490311.087	0.3	1	4.12	99	MPNRGaiWai	Geiwai
HUN01	Winter	2019-01-25	HUN0143490	15	13:14:00	2019	1	25	13	14	0	22.491583	114.042633	195700.0132	2490290.43	1.1	1	4.14	99	MPNRGaiWai	Geiwai
HUN01	Winter	2019-01-25	HUN0143490	15	14:27:00	2019	1	25	14	27	0	22.490533	114.043	195735.5008	2490173.343	4.1	1	4.03	99	MPNRGaiWai	Geiwai
HUN01	Winter	2019-01-25	HUN0143490	15	15:28:00	2019	1	25	15	28	0	22.49095	114.04305	195741.5619	2490219.445	0.1	1	4.05	99	MPNRGaiWai	Geiwai
HUN01	Winter	2019-01-25	HUN0143490	15	16:29:00	2019	1	25	16	29	0	22.491533	114.043683	195808.0124	2490282.754	0.3	1	4.07	99	MPNRGaiWai	Geiwai
HUN01	Winter	2019-01-25	HUN0143490	15	17:29:00	2019	1	25	17	29	0	22.49065	114.0454	195982.8639	2490181.426	0.2	1	4.09	99	RamsarFishpondMP	Fishpond
HUN01	Winter	2019-01-25	HUN0143490	15	18:31:00	2019	1	25	18	31	0	22.494967	114.0486	196321.7738	2490653.245	0.6	1	4.07	99	CarParkNightRoost	Night Roost
HUN01	Winter	2019-01-25	HUN0143490	15	19:32:00	2019	1	25	19	32	0	22.495	114.048667	196328.7441	2490656.765	0.2	1	4.07	99	CarParkNightRoost	Night Roost
HUN01	Winter	2019-01-26	HUN0143491	15	05:06:00	2019	1	26	5	6	0	22.495083	114.048533	196315.1292	2490666.234	0.5	1	4.05	99	CarParkNightRoost	Night Roost
HUN01	Winter	2019-01-26	HUN0143491	15	06:07:00	2019	1	26	6	7	0	22.495033	114.04875	196337.3617	2490660.253	0.1	1	4.06	99	CarParkNightRoost	Night Roost
HUN01	Winter	2019-01-26	HUN0143491	15	07:08:00	2019	1	26	7	8	0	22.48875	114.046167	196057.6799	2489969.348	0.4	1	4.05	99	RamsarFishpondMP	Fishpond
HUN01	Winter	2019-01-26	HUN0143491	15	08:09:00	2019	1	26	8	9	0	22.49065	114.043867	195825.0244	2490184.543	0.5	1	4.05	99	RamsarFishpondMP	Fishpond
HUN01	Winter	2019-01-26	HUN0143491	15	09:09:00	2019	1	26	9	9	0	22.4911	114.044083	195848.2489	2490233.964	0.3	1	4.08	99	RamsarFishpondMP	Fishpond
HUN01	Winter	2019-01-26	HUN0143491	15	10:11:00	2019	1	26	10	11	0	22.490867	114.044667	195907.8682	2490206.96	0.5	1	4.11	99	RamsarFishpondMP	Fishpond
HUN01	Winter	2019-01-26	HUN0143491	15	11:11:00	2019	1	26	11	11	0	22.490883	114.04095	195525.1967	2490216.295	2.7	1	4.12	99	MPNRGaiWai	Geiwai
HUN01	Winter	2019-01-26	HUN0143491	15	12:12:00	2019	1	26	12	12	0	22.49135	114.043867	195826.5566	2490262.103	0.2	1	4.13	99	MPNRGaiWai	Geiwai
HUN01	Winter	2019-01-26	HUN0143491	15	13:13:00	2019	1	26	13	13	0	22.492267	114.043583	195799.3231	2490364.284	0.1	1	4.13	99	MPNRGaiWai	Geiwai
HUN01	Winter	2019-01-26	HUN0143491	15	14:14:00	2019	1	26	14	14	0	22.491933	114.043417	195781.5005	2490327.614	0.3	1	4.14	99	MPNRGaiWai	Geiwai
HUN01	Winter	2019-01-26	HUN0143491	15	15:24:00	2019	1	26	15	24	0	22.492083	114.04345	195785.2266	2490344.167	8.7	0	4.03	99	MPNRGaiWai	Geiwai
HUN01	Winter	2019-01-26	HUN0143491	15	16:25:00	2019	1	26	16	25	0	22.491767	114.043617	195801.7292	2490308.815	0.2	1	4.07	99	MPNRGaiWai	Geiwai
HUN01	Winter	2019-01-26	HUN0143491	15	17:25:00	2019	1	26	17	25	0	22.491717	114.04385	195825.6096	2490302.801	0.4	1	4.09	99	MPNRGaiWai	Geiwai
HUN01	Winter	2019-01-26	HUN0143491	15	18:27:00	2019	1	26	18	27	0	22.4918	114.04395	195836.0873	2490311.794	0.4	1	4.09	99	MPNRGaiWai	Geiwai
HUN01	Winter	2019-01-26	HUN0143491	15	19:27:00	2019	1	26	19	27	0	22.49165	114.04425	195866.6471	2490294.564	11	0	4.09	99	RamsarFishpondMP	Fishpond
HUN01	Winter	2019-01-27	HUN0143492	15	05:07:00	2019	1	27	5	7	0	22.49175	114.043867	195827.4321	2490306.423	0.2	1	4.07	99	MPNRGaiWai	Geiwai
HUN01	Winter	2019-01-27	HUN0143492	15	06:08:00	2019	1	27	6	8	0	22.491967	114.0444	195882.7849	2490329.382	7.2	0	4.07	99	MPNRGaiWai	Geiwai
HUN01	Winter	2019-01-27	HUN0143492	15	07:08:00	2019	1	27	7	8	0	22.4918	114.044017	195842.9856	2490311.658	1	1	4.07	99	MPNRGaiWai	Geiwai
HUN01	Winter	2019-01-27	HUN0143492	15	08:09:00	2019	1	27	8	9	0	22.491617	114.044067	195847.7331	2490291.28	0.1	1	4.07	99	MPNRGaiWai	Geiwai
HUN01	Winter	2019-01-27	HUN0143492	15	09:10:00	2019	1	27	9	10	0	22.490883	114.046017	196046.9006	2490205.988	0.4	1	4.07	99	RamsarFishpondMP	Fishpond
HUN01	Winter	2019-01-27	HUN0143492	15	10:11:00	2019	1	27	10	11	0	22.49135	114.044133	195853.9441	2490261.562	0	1	4.09	99	RamsarFishpondMP	Fishpond
HUN01	Winter	2019-01-27	HUN0143492	15	11:12:00	2019	1	27	11	12	0	22.491117	114.04255	195690.447	2490238.966	0.3	1	4.11	99	MPNRGaiWai	Geiwai
HUN01	Winter	2019-01-27	HUN0143492	15	12:13:00	2019	1	27	12	13	0	22.491583	114.042867	195724.106	2490289.954	0.1	1	4.13	99	MPNRGaiWai	Geiwai
HUN01	Winter	2019-01-27	HUN0143492	15	13:13:00	2019	1	27	13	13	0	22.492167	114.043333	195773.3642	2490353.712	0.4	1	4.13	99	MPNRGaiWai	Geiwai
HUN01	Winter	2019-01-27	HUN0143492	15	14:15:00	2019	1	27	14	15	0	22.49195	114.04345	195784.9354	2490329.431	0.7	1	4.14	99	MPNRGaiWai	Geiwai
HUN01	Winter	2019-01-27	HUN0143492	15	15:24:00	2019	1	27	15	24	0	22.49185	114.043733	195813.8543	2490317.775	0.5	1	4.03	99	MPNRGaiWai	Geiwai
HUN01	Winter	2019-01-27	HUN0143492	15	16:25:00	2019	1	27	16	25	0	22.491667	114.043817	195822.1024	2490297.328	0.4	1	4.04	99	MPNRGaiWai	Geiwai
HUN01	Winter	2019-01-27	HUN0143492	15	17:26:00	2019	1	27	17	26	0	22.491667	114.04385	195825.5001	2490297.261	0.1	1	4.05	99	MPNRGaiWai	Geiwai
HUN01	Winter	2019-01-27	HUN0143492	15	18:27:00	2019	1	27	18	27	0	22.491717	114.043683	195808.4152	2490303.141	0.4	1	4.04	99	MPNRGaiWai	Geiwai
HUN01	Winter	2019-01-27	HUN0143492	15	19:28:00	2019	1	27	19	28	0	22.491967	114.043917	195833.0551	2490330.365	0.1	1	4.04	99	MPNRGaiWai	Geiwai
HUN01	Winter	2019-01-28	HUN0143493	15	05:06:00	2019	1	28	5	6	0	22.49165	114.0439	195830.6109	2490295.276	0.2	1	4.03	99	MPNRGaiWai	Geiwai
HUN01	Winter	2019-01-28	HUN0143493	15	06:07:00	2019	1	28	6	7	0	22.49185	114.044117	195853.3911	2490316.994	0.2	1	4.02	99	MPNRGaiWai	Geiwai
HUN01	Winter	2019-01-28	HUN0143493	15	07:08:00	2019	1	28	7	8	0	22.491933	114.044133	195855.2201	2490326.158	0.2	1	4.03	99	MPNRGaiWai	Geiwai
HUN01	Winter	2019-01-28	HUN0143493	15	08:09:00	2019	1	28	8	9	0	22.494683	114.0455	196001.9832	2490628.077	0.5	1	4.02	99	MPNRGaiWai	Geiwai
HUN01	Winter	2019-01-28	HUN0143493	15	09:10:00	2019	1	28	9	10	0	22.492333	114.043633	195804.6156	2490371.495	0.1	1	4.01	99	MPNRGaiWai	Geiwai
HUN01	Winter	2019-01-28	HUN0143493	15	10:11:00	2019	1	28	10	11	0	22.491933	114.044	195841.5264	2490326.429	0.1	1	4.03	99	MPNRGaiWai	Geiwai
HUN01	Winter	2019-01-28	HUN0143493	15	11:12:00	2019	1	28	11	12	0	22.491283	114.043283	195766.2808	2490255.867	0	1	4.05	99	MPNRGaiWai	Geiwai
HUN01	Winter	2019-01-28	HUN0143493	15	12:13:00	2019	1	28	12	13	0	22.490133	114.04325	195760.3655	2490128.515	0.2	1	4.09	99	RamsarFishpondMP	Fishpond
HUN01	Winter	2019-01-28	HUN0143493	15	13:14:00	2019	1	28	13	14	0	22.4918	114.04335	195774.311	2490313.014	0.2	1	4.13	99	MPNRGaiWai	Geiwai
HUN01	Winter	2019-01-28	HUN0143493	15	14:15:00	2019	1	28	14	15	0	22.490817	114.043233	195760.1126	2490204.336	0.3	1	4.13	99	MPNRGaiWai	Geiwai
HUN01	Winter	2019-01-28	HUN0143493	15	15:24:00	2019	1	28	15	24	0	22.49165	114.043967	195837.5093	2490295.139	1	1	4.01	99	MPNRGaiWai	Geiwai
HUN01	Winter	2019-01-28	HUN0143493	15	16:25:00	2019	1	28	16	25	0	22.491583	114.044067	195847.6587	2490287.512	7.2	0	4.03	99	MPNRGaiWai	Geiwai
HUN01	Winter	2019-01-28	HUN0143493	15	17:26:00	2019	1	28	17	26	0	22.491517	114.04375	195814.8757	2490280.844	0.5	1	4.03	99	MPNRGaiWai	Geiwai
HUN01	Winter	2019-01-28	HUN0143493	15	18:26:00	2019	1	28	18	26	0	22.49205	114.04255	195692.4901	2490342.342	0.5	1	4.03	99	MPNRGaiWai	Geiwai
HUN01	Winter	2019-01-28	HUN0143493	15	19:27:00	2019	1	28	19	27	0	22.491983	114.043233	195762.6653	2490333.529	0.4	1	4.03	99	MPNRGaiWai	Geiwai
HUN01	Winter	2019-01-29	HUN0143494	15	05:07:00	2019	1	29	5	7	0	22.491933	114.04405	195846.6744	2490326.327	0.1	1	4.01	99	MPNRGaiWai	Geiwai
HUN01	Winter	2019-01-29	HUN0143494	15	06:08:00	2019	1	29	6	8	0	22.491767	114.043967	195837.7654	2490308.103	0.3	1	3.99	99	MPNRGaiWai	Geiwai
HUN01	Winter	2019-01-29	HUN0143494	15	07:09:00	2019	1	29	7	9	0	22.491783	114.044133	195854.8918	2490309.538	0.1	1	3.99	99	MPNRGaiWai	Geiwai
HUN01	Winter	2019-01-29	HUN0143494	15	08:10:00	2019	1	29	8	10	0	22.491567	114.043983	195838.975	2490285.911	0.2	1	3.99	99	MPNRGaiWai	Geiwai
HUN01	Winter	2019-01-29	HUN0143494	15	09:11:00	2019	1	29	9	11	0	22.491817	114.044233	195865.2623	2490313.102	0.5	1	4.03	99	MPNRGaiWai	Geiwai
HUN01	Winter	2019-01-29	HUN0143494	15	10:11:00	2019	1	29	10	11	0	22.491517	114.043717	195811.478	2490280.912	0.6	1	4.04	99	MPNRGaiWai	Geiwai
HUN01	Winter	2019-01-29	HUN0143494	15	11:12:00	2019	1	29	11	12	0	22.491367	114.043683	195807.649	2490264.361	0.3	1	4.06	99	MPNRGaiWai	Geiwai
HUN01	Winter	2019-01-29	HUN0143494	15	12:13:00	2019	1	29	12	13	0	22.492017	114.0444	195882.8943	2490334.922	0.4	1	4.12	99	MPNRGaiWai	Geiwai
HUN01	Winter	2019-01-29	HUN0143494	15	13:16:00	2019	1	29	13	16	0	22.491667	114.043683	195808.3057	2490297.601	0.1	1	4.11	99	MPNRGaiWai	Geiwai
HUN01	Winter	2019-01-29	HUN0143494	15	14:17:00	2019	1	29	14	17	0	22.49175	114.043667	195806.84	2490306.83	0.4	1	4.13	99	MPNRGaiWai	Geiwai
HUN01	Winter	2019-01-29	HUN0143494	15	15:20:00	2019	1	29	15	20	0	22.49185	114.044	195841.3447	2490317.232	0.9	1	4.11	99	MPNRGaiWai	Geiwai
HUN01	Winter	2019-01-29	HUN0143494	15	16:20:00	2019	1	29	16	20	0	22.491767	114.043183	195757.0444	2490309.698	0.4	1	4.13	99	MPNRGaiWai	Geiwai
HUN01	Winter	2019-01-29	HUN0143494	15	17:21:00	2019	1	29	17	21	0	22.491667	114.043917	195832.3985	2490297.125	1.9	1	4.13	99	MPNRGaiWai	Geiwai
HUN01	Winter	2019-01-29	HUN0143494	15	18:29:00	2019	1	29	18	29	0	22.4918	114.043867	195827.5416	2490311.963	0.7	1	4.01	99	MPNRGaiWai	Geiwai
HUN01	Winter	2019-01-29	HUN0143494	15	19:30:00	2019	1	29	19	30	0	22.491733	114.043883	195829.0423	2490304.507	0.6	1	4.02	99	MPNRGaiWai	Geiwai
HUN01	Winter	2019-01-30	HUN0143495	15	05:06:00	2019	1	30	5	6	0	22.49165	114.043867	195827.2132	2490295.343	0.4	1	4	99	MPNRGaiWai	Geiwai
HUN01	Winter	2019-01-30	HUN0143495	15	06:07:00	2019	1	30	6	7	0	22.491667	114.04405	195846.0922	2490296.854	0.2	1	4	99	MPNRGaiWai	Geiwai
HUN01	Winter	2019-01-30	HUN0143495	15	07:08:00	2019	1	30	7	8	0	22.491783	114.043883	195829.1517	2490310.047	0	1	3.99	99	MPNRGaiWai	Geiwai
HUN01	Winter	2019-01-30	HUN0143495	15	08:09:00	2019	1	30	8	9	0	22.491733	114.043783	195818.7462	2490304.71	0.3	1	3.99	99	MPNRGaiWai	Geiwai
HUN01	Winter	2019-01-30	HUN0143495	15	09:10:00	2019	1	30	9	10	0	22.491533	114.043667	195806.365	2490282.786	1.4	1	4.01	99	MPNRGaiWai	Geiwai
HUN01	Winter	2019-01-30	HUN0143495	15	10:11:00	2019	1	30	10	11	0	22.491617	114.043683	195808.1963	2490292.061	1.1	1	4.03	99	MPNRGaiWai	Geiwai
HUN01	Winter	2019-01-30	HUN0143495	15	11:12:00	2019	1	30	11	12	0	22.491683	114.043817	195822.1374	2490299.101	0.3	1	4.05	99	MPNRGaiWai	Geiwai
HUN01	Winter	2019-01-30	HUN0143495	15	12:13:00	2019	1	30	12	13	0	22.491483	114.044083	195849.0872	2490276.4	0.2	1	4.09	99	MPNRGaiWai	Geiwai
HUN01	Winter	2019-01-30	HUN0143495	15	13:13:00	2019	1	30	13	13	0	22.492167	114.04345	195785.4105	2490353.474	0.7	1	4.12	99	MPNRGaiWai	Geiwai
HUN01	Winter	2019-01-30	HUN0143495	15	14:14:00	2019	1	30	14	14	0	22.491867	114.043417	195781.356	2490320.302	0.4	1	4.14	99	MPNRGaiWai	Geiwai
HUN01	Winter	2019-01-30	HUN0143495	15	15:24:00	2019	1	30	15	24	0	22.49185	114.0435	195789.8645	2490318.249	1.7	1	4.01	99	MPNRGaiWai	Geiwai
HUN01	Winter	2019-01-30	HUN0143495	15	16:24:00	2019	1	30	16	24	0	22.491617	114.0439	195830.5387	2490291.619	0.2	1	4.03	99	MPNRGaiWai	Geiwai
HUN01	Winter	2019-01-30	HUN0143495	15	17:25:00	2019	1	30	17	25	0	22.491617	114.043733	195813.3443	2490291.959	0.6	1	4.03	99	MPNRGaiWai	Geiwai
HUN01	Winter	2019-01-30	HUN0143495	15	18:26:00	2019	1	30	18	26	0	22.49185	114.044033	195844.7424	2490317.165	0.4	1	4.03	99	MPNRGaiWai	Geiwai
HUN01	Winter	2019-01-30	HUN0143495	15	19:27:00	2019	1	30	19	27	0	22.491783	114.043883	195829.1517	2490310.047	0.2	1	4.03	99	MPNRGaiWai	Geiwai
HUN01	Winter	2019-01-31	HUN0143496	14	05:06:00	2019	1	31	5	6	0	22.491817	114.044033	195844.6702	2490313.509	0.5	1	4.03	99	MPNRGaiWai	Geiwai
HUN01	Winter	2019-01-31	HUN0143496	14	06:07:00	2019	1	31	6	7	0	22.491567	114.043933	195833.827	2490286.012	0.4	1	4.02	99	MPNRGaiWai	Geiwai
HUN01	Winter	2019-01-31	HUN0143496	14	07:08:00	2019	1	31	7	8	0	22.4925	114.043267	195767.2978	2490390.743	0.3	1	4.02	99	MPNRGaiWai	Geiwai
HUN01	Winter	2019-01-31	HUN0143496	14	08:09:00	2019	1	31	8	9	0	22.491683	114.044017	195842.7295	2490298.694	0.5	1	4.01	99	MPNRGaiWai	Geiwai
HUN01	Winter	2019-01-31	HUN0143496	14	10:10:00	2019	1	31	10	10	0	22.492117	114.043167	195756.1633	2490348.51	0.7	1	4.04	99	MPNRGaiWai	Geiwai
HUN01	Winter	2019-01-31	HUN0143496	14	11:11:00	2019	1	31	11	11	0	22.4922	114.043933	195835.2125	2490356.148	0.6	1	4.06	99	MPNRGaiWai	Geiwai
HUN01	Winter	2019-01-31	HUN0143496	14	12:12:00	2019	1	31	12	12	0	22.49205	114.042683	195706.1838	2490342.071	0	1	4.09	99	MPNRGaiWai	Geiwai
HUN01	Winter	2019-01-31	HUN0143496	14	13:13:00	2019	1	31	13	13	0	22.491867	114.04385	195825.9379	2490319.421	0.8	1	4.12	99	MPNRGaiWai	Geiwai
HUN01	Winter	2019-01-31	HUN0143496	14	14:24:00	2019	1	31	14	24	0	22.49145	114.043717	195811.3314	2490273.488	0.4	1	4.02	99	MPNRGaiWai	Geiwai
HUN01	Winter	2019-01-31	HUN0143496	14	15:25:00	2019	1	31	15	25	0	22.491533	114.0436	195799.4667	2490282.922	3	1	4.1	99	MPNRGaiWai	Geiwai
HUN01	Winter	2019-01-31	HUN0143496	14	16:26:00	2019	1	31	16	26	0	22.491633	114.043683	195808.2313	2490293.833	0.4	1	4.13	99	MPNRGaiWai	Geiwai
HUN01	Winter	2019-01-31	HUN0143496	14	17:36:00	2019	1	31	17	36	0	22.491367	114.043683	195807.649	2490264.361	0.3	1	4.01	99	MPNRGaiWai	Geiwai
HUN01	Winter	2019-01-31	HUN0143496	14	18:37:00	2019	1	31	18	37	0	22.491883	114.043883	195829.3706	2490321.127	1.2	1	4.01	99	MPNRGaiWai	Geiwai
HUN01	Winter	2019-01-31	HUN0143496	14	19:38:00	2019	1	31	19	38	0	22.4918	114.044	195841.2353	2490311.692	0.6	1	4.01	99	MPNRGaiWai	Geiwai
HUN01	Winter	2019-02-01	HUN0143497	15	05:07:00	2019	2	1	5	7	0	22.492233	114.044017	195843.9334	2490359.634	0.3	1	3.99	99	MPNRGaiWai	Geiwai
HUN01	Winter	2019-02-01	HUN0143497	15	06:08:00	2019	2	1	6	8	0	22.49195	114.04385	195826.1196	2490328.617	0.5	1	3.99	99	MPNRGaiWai	Geiwai
HUN01	Winter	2019-02-01	HUN0143497	15	07:09:00	2019	2	1	7	9	0	22.492017	114.04375	195815.9702	2490336.244	0.7	1	3.98	99	MPNRGaiWai	Geiwai
HUN01	Winter	2019-02-01	HUN0143497	15	08:10:00	2019	2	1	8	10	0	22.49175	114.043883	195829.0795	2490306.39	0.4	1	3.98	99	MPNRGaiWai	Geiwai
HUN01	Winter	2019-02-01	HUN0143497	15	09:11:00	2019	2	1	9	11	0	22.491617	114.043917	195832.289	2490291.585	0	1	3.99	99	MPNRGaiWai	Geiwai
HUN01	Winter	2019-02-01	HUN0143497	15	10:11:00	2019	2	1	10	11	0	22.491633	114.0436	195799.6856	2490294.002	0.4	1	4.01	99	MPNRGaiWai	Geiwai
HUN01	Winter	2019-02-01	HUN0143497	15	11:12:00	2019	2	1	11	12	0	22.491767	114.043917	195832.6173	2490308.205	0.1	1	4.02	99	MPNRGaiWai	Geiwai
HUN01	Winter	2019-02-01	HUN0143497	15	12:13:00	2019	2	1	12	13	0	22.491683	114.043683	195808.3407	2490299.373	0	1	4.03	99	MPNRGaiWai	Geiwai
HUN01	Winter	2019-02-01	HUN0143497	15	13:14:00	2019	2	1	13	14	0	22.4909	114.0433	195767.1927	2490213.396	0.4	1	4.06	99	MPNRGaiWai	Geiwai
HUN01	Winter	2019-02-01	HUN0143497	15	14:15:00	2019	2	1	14	15	0	22.491833	114.04345	195784.6793	2490316.467	1.3	1	4.07	99	MPNRGaiWai	Geiwai
HUN01	Winter	2019-02-01	HUN0143497	15	15:16:00	2019	2	1	15	16	0	22.492183	114.04335	195775.1495	2490355.451	0.4	1	4.09	99	MPNRGaiWai	Geiwai
HUN01	Winter	2019-02-01	HUN0143497	15	16:17:00	2019	2	1	16	17	0	22.491683	114.043933	195834.0809	2490298.865	0.3	1	4.09	99	MPNRGaiWai	Geiwai
HUN01	Winter	2019-02-01	HUN0143497	15	17:18:00	2019	2	1	17	18	0	22.491467	114.044233	195864.4963	2490274.322	0.1	1	4.09	99	RamsarFishpondMP	Fishpond
HUN01	Winter	2019-02-01	HUN0143497	15	18:20:00	2019	2	1	18	20	0	22.506883	114.061083	197632.9302	2491948.221	0.6	1	4.09	99	OutsideFishpondSTMTL	Fishpond
HUN01	Winter	2019-02-01	HUN0143497	15	19:21:00	2019	2	1	19	21	0	22.468767	114.032733	194630.5943	2487782.589	0.5	1	4.09	99	Mangrove 7	Mangrove
HUN01	Winter	2019-02-08	HUN0143504	8	08:14:00	2019	2	8	8	14	0	22.495267	114.052967	196772.0443	2490677.622	0.7	1	3.82	99	OutsideFishpondSTMTL	Fishpond
HUN01	Winter	2019-02-08	HUN0143504	8	10:17:00	2019	2	8	10	17	0	22.493883	114.05635	197117.3313	2490517.42	0.1	1	3.82	99	OutsideFishpondSTMTL	Fishpond
HUN01	Winter	2019-02-08	HUN0143504	8	13:22:00	2019	2	8	13	22	0	22.480383	114.034933	194882.6307	2489065.156	0.3	1	3.81	99	MPNRMangrove	Mangrove
HUN01	Winter	2019-02-08	HUN0143504	8	14:23:00	2019	2	8	14	23	0	22.480467	114.035283	194918.8543	2489073.75	0.4	1	3.81	99	MPNRGaiWai	Geiwai
HUN01	Winter	2019-02-08	HUN0143504	8	16:25:00	2019	2	8	16	25	0	22.486433	114.033583	194756.906	2489738.252	0.8	1	3.81	99	MPNRGaiWai	Geiwai
HUN01	Winter	2019-02-08	HUN0143504	8	17:27:00	2019	2	8	17	27	0	22.4959	114.048317	196294.6762	2490757.195	7.8	0	3.8	99	CarParkNightRoost	Night Roost
HUN01	Winter	2019-02-08	HUN0143504	8	18:28:00	2019	2	8	18	28	0	22.507317	114.061683	197695.6438	2491995.094	0.6	1	3.8	99	OutsideFishpondSTMTL	Fishpond
HUN01	Winter	2019-02-08	HUN0143504	8	19:30:00	2019	2	8	19	30	0	22.4875	114.041517	195576.1657	2489840.306	0.5	1	3.8	99	MPNRGaiWai	Geiwai
HUN02	Autumn	2018-10-18	HUN0243391	15	05:06:00	2018	10	18	5	6	0	22.483	114.016817	193023.0033	2489392.182	0.1	1	3.88	99	Mangrove 3	Mangrove
HUN02	Autumn	2018-10-18	HUN0243391	15	06:07:00	2018	10	18	6	7	0	22.482767	114.016783	193018.9879	2489366.435	0	1	3.88	99	Mangrove 3	Mangrove
HUN02	Autumn	2018-10-18	HUN0243391	15	07:08:00	2018	10	18	7	8	0	22.4697	114.009917	192283.0892	2487932.693	0.4	1	3.88	99	HKWP	MitigationWetland
HUN02	Autumn	2018-10-18	HUN0243391	15	08:08:00	2018	10	18	8	8	0	22.469667	114.0101	192301.8613	2487928.66	1.3	1	3.88	99	HKWP	MitigationWetland
HUN02	Autumn	2018-10-18	HUN0243391	15	09:09:00	2018	10	18	9	9	0	22.4698	114.010683	192362.1923	2487942.198	1.1	1	3.88	99	HKWP	MitigationWetland
HUN02	Autumn	2018-10-18	HUN0243391	15	10:10:00	2018	10	18	10	10	0	22.4697	114.010633	192356.8222	2487931.221	0.2	1	3.89	99	HKWP	MitigationWetland
HUN02	Autumn	2018-10-18	HUN0243391	15	11:11:00	2018	10	18	11	11	0	22.469433	114.0111	192404.323	2487900.677	0.3	1	3.9	99	HKWP	MitigationWetland
HUN02	Autumn	2018-10-18	HUN0243391	15	12:12:00	2018	10	18	12	12	0	22.469067	114.01115	192408.6627	2487860.021	0.6	1	3.92	99	HKWP	MitigationWetland
HUN02	Autumn	2018-10-18	HUN0243391	15	13:13:00	2018	10	18	13	13	0	22.469583	114.0107	192363.463	2487918.119	0.1	1	3.93	99	HKWP	MitigationWetland
HUN02	Autumn	2018-10-18	HUN0243391	15	14:14:00	2018	10	18	14	14	0	22.4692	114.01185	192481.0423	2487873.319	0.2	1	3.96	99	RamsarFishpondFLW	Fishpond
HUN02	Autumn	2018-10-18	HUN0243391	15	15:15:00	2018	10	18	15	15	0	22.46965	114.010683	192361.8605	2487925.578	1.7	1	3.98	99	HKWP	MitigationWetland
HUN02	Autumn	2018-10-18	HUN0243391	15	16:16:00	2018	10	18	16	16	0	22.470017	114.0105	192343.827	2487966.618	0.5	1	4.03	99	HKWP	MitigationWetland
HUN02	Autumn	2018-10-18	HUN0243391	15	17:17:00	2018	10	18	17	17	0	22.4703	114.010117	192305.0121	2487998.762	0.2	1	4.03	99	HKWP	MitigationWetland
HUN02	Autumn	2018-10-18	HUN0243391	15	18:18:00	2018	10	18	18	18	0	22.47115	114.010867	192384.1258	2488091.402	0.2	1	4.03	99	RamsarFishpondFLW	Fishpond
HUN02	Autumn	2018-10-18	HUN0243391	15	19:19:00	2018	10	18	19	19	0	22.47115	114.011	192397.8218	2488091.129	0.2	1	4.03	99	RamsarFishpondFLW	Fishpond
HUN02	Autumn	2018-10-19	HUN0243392	15	05:07:00	2018	10	19	5	7	0	22.470917	114.011117	192409.355	2488065.072	0.1	1	4.01	99	RamsarFishpondFLW	Fishpond
HUN02	Autumn	2018-10-19	HUN0243392	15	06:08:00	2018	10	19	6	8	0	22.470917	114.011183	192416.1516	2488064.936	0	1	4.01	99	RamsarFishpondFLW	Fishpond
HUN02	Autumn	2018-10-19	HUN0243392	15	07:08:00	2018	10	19	7	8	0	22.469183	114.010567	192348.8822	2487874.072	0.6	1	4.01	99	HKWP	MitigationWetland
HUN02	Autumn	2018-10-19	HUN0243392	15	08:10:00	2018	10	19	8	10	0	22.469583	114.0103	192322.2714	2487918.941	0.2	1	4.01	99	HKWP	MitigationWetland
HUN02	Autumn	2018-10-19	HUN0243392	15	09:10:00	2018	10	19	9	10	0	22.469033	114.010483	192339.9002	2487857.624	0.2	1	4.04	99	HKWP	MitigationWetland
HUN02	Autumn	2018-10-19	HUN0243392	15	10:11:00	2018	10	19	10	11	0	22.469383	114.0109	192383.6166	2487895.548	0.5	1	4.07	99	HKWP	MitigationWetland
HUN02	Autumn	2018-10-19	HUN0243392	15	11:12:00	2018	10	19	11	12	0	22.469533	114.010367	192329.0604	2487913.264	0.1	1	4.09	99	HKWP	MitigationWetland
HUN02	Autumn	2018-10-19	HUN0243392	15	12:13:00	2018	10	19	12	13	0	22.470317	114.01015	192308.448	2488000.578	0.6	1	4.12	99	HKWP	MitigationWetland
HUN02	Autumn	2018-10-19	HUN0243392	15	13:27:00	2018	10	19	13	27	0	22.469667	114.0103	192322.4572	2487928.249	1.7	1	4.01	99	HKWP	MitigationWetland
HUN02	Autumn	2018-10-19	HUN0243392	15	14:28:00	2018	10	19	14	28	0	22.469817	114.00995	192286.7463	2487945.589	0.3	1	4.05	99	HKWP	MitigationWetland
HUN02	Autumn	2018-10-19	HUN0243392	15	15:29:00	2018	10	19	15	29	0	22.469833	114.010067	192298.8302	2487947.121	0.7	1	4.05	99	HKWP	MitigationWetland
HUN02	Autumn	2018-10-19	HUN0243392	15	16:29:00	2018	10	19	16	29	0	22.46905	114.0107	192362.2843	2487859.062	0.6	1	4.07	99	HKWP	MitigationWetland
HUN02	Autumn	2018-10-19	HUN0243392	15	17:30:00	2018	10	19	17	30	0	22.468333	114.010233	192312.6071	2487780.577	0.2	1	4.07	99	HKWP	MitigationWetland
HUN02	Autumn	2018-10-19	HUN0243392	15	18:32:00	2018	10	19	18	32	0	22.470933	114.0112	192417.9376	2488066.674	0.6	1	4.07	99	RamsarFishpondFLW	Fishpond
HUN02	Autumn	2018-10-19	HUN0243392	15	19:32:00	2018	10	19	19	32	0	22.4709	114.011283	192426.4118	2488062.847	0.4	1	4.07	99	RamsarFishpondFLW	Fishpond
HUN02	Autumn	2018-10-20	HUN0243393	15	05:07:00	2018	10	20	5	7	0	22.470867	114.0112	192417.7917	2488059.361	0.2	1	4.05	99	RamsarFishpondFLW	Fishpond
HUN02	Autumn	2018-10-20	HUN0243393	15	06:08:00	2018	10	20	6	8	0	22.470833	114.011167	192414.3182	2488055.662	0.5	1	4.05	99	RamsarFishpondFLW	Fishpond
HUN02	Autumn	2018-10-20	HUN0243393	15	07:09:00	2018	10	20	7	9	0	22.469283	114.010367	192328.5075	2487885.563	0.2	1	4.05	99	HKWP	MitigationWetland
HUN02	Autumn	2018-10-20	HUN0243393	15	08:09:00	2018	10	20	8	9	0	22.469483	114.010367	192328.9498	2487907.724	0.5	1	4.06	99	HKWP	MitigationWetland
HUN02	Autumn	2018-10-20	HUN0243393	15	09:10:00	2018	10	20	9	10	0	22.468833	114.010383	192329.1599	2487835.669	0.4	1	4.09	99	HKWP	MitigationWetland
HUN02	Autumn	2018-10-20	HUN0243393	15	10:11:00	2018	10	20	10	11	0	22.469	114.010433	192334.6782	2487854.071	0.6	1	4.11	99	HKWP	MitigationWetland
HUN02	Autumn	2018-10-20	HUN0243393	15	11:12:00	2018	10	20	11	12	0	22.469583	114.010683	192361.7124	2487918.154	0.1	1	4.14	99	HKWP	MitigationWetland
HUN02	Autumn	2018-10-20	HUN0243393	15	12:23:00	2018	10	20	12	23	0	22.468633	114.013067	192605.1152	2487807.995	0.8	1	4.03	99	OutsideFishpondFLW	Fishpond
HUN02	Autumn	2018-10-20	HUN0243393	15	13:24:00	2018	10	20	13	24	0	22.46855	114.013883	192688.9632	2487797.123	0.7	1	4.06	99	RamsarFishpondFLW	Fishpond
HUN02	Autumn	2018-10-20	HUN0243393	15	14:24:00	2018	10	20	14	24	0	22.46855	114.013883	192688.9632	2487797.123	0.2	1	4.07	99	RamsarFishpondFLW	Fishpond
HUN02	Autumn	2018-10-20	HUN0243393	15	15:25:00	2018	10	20	15	25	0	22.468633	114.0138	192680.5993	2487806.49	0.1	1	4.09	99	RamsarFishpondFLW	Fishpond
HUN02	Autumn	2018-10-20	HUN0243393	15	16:26:00	2018	10	20	16	26	0	22.468783	114.014133	192715.2228	2487822.426	1.3	1	4.09	99	RamsarFishpondFLW	Fishpond
HUN02	Autumn	2018-10-20	HUN0243393	15	17:27:00	2018	10	20	17	27	0	22.468667	114.014117	192713.3189	2487809.606	0.1	1	4.09	99	RamsarFishpondFLW	Fishpond
HUN02	Autumn	2018-10-20	HUN0243393	15	18:27:00	2018	10	20	18	27	0	22.471	114.011367	192435.2831	2488073.755	0.4	1	4.09	99	RamsarFishpondFLW	Fishpond
HUN02	Autumn	2018-10-20	HUN0243393	15	19:28:00	2018	10	20	19	28	0	22.471033	114.011433	192442.1526	2488077.275	0.3	1	4.09	99	RamsarFishpondFLW	Fishpond
HUN02	Autumn	2018-10-21	HUN0243394	15	05:06:00	2018	10	21	5	6	0	22.48285	114.016883	193029.468	2489375.426	0.7	1	4.08	99	Mangrove 3	Mangrove
HUN02	Autumn	2018-10-21	HUN0243394	15	06:07:00	2018	10	21	6	7	0	22.482867	114.017	193041.5529	2489377.07	0.3	1	4.08	99	Mangrove 3	Mangrove
HUN02	Autumn	2018-10-21	HUN0243394	15	07:08:00	2018	10	21	7	8	0	22.469083	114.013467	192647.3013	2487857.034	0.9	1	4.07	99	RamsarFishpondFLW	Fishpond
HUN02	Autumn	2018-10-21	HUN0243394	15	08:09:00	2018	10	21	8	9	0	22.4692	114.010717	192364.3667	2487875.647	0	1	4.09	99	HKWP	MitigationWetland
HUN02	Autumn	2018-10-21	HUN0243394	15	09:10:00	2018	10	21	9	10	0	22.4689	114.0112	192413.4424	2487841.414	0.3	1	4.09	99	HKWP	MitigationWetland
HUN02	Autumn	2018-10-21	HUN0243394	15	10:10:00	2018	10	21	10	10	0	22.4694	114.00995	192285.8239	2487899.384	0.7	1	4.12	99	HKWP	MitigationWetland
HUN02	Autumn	2018-10-21	HUN0243394	15	11:11:00	2018	10	21	11	11	0	22.469933	114.010333	192326.4438	2487957.654	0.1	1	4.14	99	HKWP	MitigationWetland
HUN02	Autumn	2018-10-21	HUN0243394	15	12:22:00	2018	10	21	12	22	0	22.469533	114.010383	192330.7081	2487913.231	2.1	1	4.02	99	HKWP	MitigationWetland
HUN02	Autumn	2018-10-21	HUN0243394	15	13:22:00	2018	10	21	13	22	0	22.4854	114.017183	193065.989	2489657.354	0.5	1	4.09	99	Mudflat	Mudflat
HUN02	Autumn	2018-10-21	HUN0243394	15	14:29:00	2018	10	21	14	29	0	22.486283	114.016183	192964.9725	2489757.245	0	1	4.09	99	Mudflat	Mudflat
HUN02	Autumn	2018-10-21	HUN0243394	15	15:42:00	2018	10	21	15	42	0	22.4872	114.016717	193021.9818	2489857.753	1.6	1	4.05	99	Mudflat	Mudflat
HUN02	Autumn	2018-10-21	HUN0243394	15	16:43:00	2018	10	21	16	43	0	22.487767	114.018083	193163.8845	2489917.775	0.1	1	4.11	99	Mudflat	Mudflat
HUN02	Autumn	2018-10-21	HUN0243394	15	17:43:00	2018	10	21	17	43	0	22.488083	114.019267	193286.4925	2489950.36	0.9	1	4.13	99	Mudflat	Mudflat
HUN02	Autumn	2018-10-21	HUN0243394	15	18:44:00	2018	10	21	18	44	0	22.50375	114.018217	193212.9771	2491688.44	0.4	1	4.12	99	Mangrove 11	Mangrove
HUN02	Autumn	2018-10-21	HUN0243394	15	19:45:00	2018	10	21	19	45	0	22.503683	114.017883	193178.4427	2491681.702	0.2	1	4.11	99	Mangrove 11	Mangrove
HUN02	Autumn	2018-10-22	HUN0243395	15	05:06:00	2018	10	22	5	6	0	22.503867	114.018117	193202.9402	2491701.609	0.4	1	4.11	99	Mangrove 11	Mangrove
HUN02	Autumn	2018-10-22	HUN0243395	15	06:07:00	2018	10	22	6	7	0	22.503767	114.018367	193228.4576	2491690.016	0.5	1	4.1	99	Mangrove 11	Mangrove
HUN02	Autumn	2018-10-22	HUN0243395	15	07:08:00	2018	10	22	7	8	0	22.4687	114.0138	192680.7473	2487813.913	0.4	1	4.1	99	RamsarFishpondFLW	Fishpond
HUN02	Autumn	2018-10-22	HUN0243395	15	08:09:00	2018	10	22	8	9	0	22.468667	114.013933	192694.3707	2487809.984	0.4	1	4.11	99	RamsarFishpondFLW	Fishpond
HUN02	Autumn	2018-10-22	HUN0243395	15	09:15:00	2018	10	22	9	15	0	22.469	114.01405	192707.1548	2487846.641	0	1	4.07	99	RamsarFishpondFLW	Fishpond
HUN02	Autumn	2018-10-22	HUN0243395	15	10:16:00	2018	10	22	10	16	0	22.4695	114.013533	192655.0192	2487903.103	1.4	1	4.14	99	RamsarFishpondFLW	Fishpond
HUN02	Autumn	2018-10-22	HUN0243395	15	11:29:00	2018	10	22	11	29	0	22.469367	114.013767	192678.8224	2487887.886	0.6	1	4.03	99	RamsarFishpondFLW	Fishpond
HUN02	Autumn	2018-10-22	HUN0243395	15	12:29:00	2018	10	22	12	29	0	22.469383	114.013617	192663.4109	2487889.967	1.7	1	4.08	99	RamsarFishpondFLW	Fishpond
HUN02	Autumn	2018-10-22	HUN0243395	15	13:30:00	2018	10	22	13	30	0	22.46945	114.0137	192672.1062	2487897.22	0.8	1	4.1	99	RamsarFishpondFLW	Fishpond
HUN02	Autumn	2018-10-22	HUN0243395	15	14:31:00	2018	10	22	14	31	0	22.468567	114.01035	192325.1733	2487806.264	0.1	1	4.11	99	HKWP	MitigationWetland
HUN02	Autumn	2018-10-22	HUN0243395	15	15:32:00	2018	10	22	15	32	0	22.485433	114.016917	193038.6727	2489661.557	1.5	1	4.11	99	Mudflat	Mudflat
HUN02	Autumn	2018-10-22	HUN0243395	15	16:33:00	2018	10	22	16	33	0	22.48565	114.018233	193174.6561	2489682.901	1.3	1	4.11	99	Mudflat	Mudflat
HUN02	Autumn	2018-10-22	HUN0243395	15	17:33:00	2018	10	22	17	33	0	22.485183	114.020867	193444.8401	2489625.756	0.9	1	4.11	99	Mudflat	Mudflat
HUN02	Autumn	2018-10-22	HUN0243395	15	18:35:00	2018	10	22	18	35	0	22.503233	114.017783	193167.1531	2491632.047	0.1	1	4.1	99	Mudflat	Mudflat
HUN02	Autumn	2018-10-22	HUN0243395	15	19:35:00	2018	10	22	19	35	0	22.5032	114.01785	193173.9781	2491628.253	0.4	1	4.1	99	Mudflat	Mudflat
HUN02	Autumn	2018-10-23	HUN0243396	13	05:07:00	2018	10	23	5	7	0	22.503233	114.017767	193165.5059	2491632.079	0.3	1	4.09	99	Mudflat	Mudflat
HUN02	Autumn	2018-10-23	HUN0243396	13	06:08:00	2018	10	23	6	8	0	22.503167	114.017867	193175.6554	2491624.561	0.3	1	4.09	99	Mudflat	Mudflat
HUN02	Autumn	2018-10-23	HUN0243396	13	07:09:00	2018	10	23	7	9	0	22.4721	114.014867	192798.1351	2488188.448	0	1			RamsarFishpondFLW	Fishpond
HUN02	Autumn	2018-10-23	HUN0243396	13	14:11:00	2018	10	23	14	11	0	22.468767	114.0106	192351.3605	2487827.911	0.2	1	4.13	99	HKWP	MitigationWetland
HUN02	Autumn	2018-10-23	HUN0243396	13	14:12:00	2018	10	23	14	12	0	22.46875	114.010617	192353.0736	2487825.992	1	1	4.13	99	HKWP	MitigationWetland
HUN02	Autumn	2018-10-23	HUN0243396	13	14:12:00	2018	10	23	14	12	0	22.468717	114.010567	192347.8516	2487822.438	4.9	1	4.13	99	HKWP	MitigationWetland
HUN02	Autumn	2018-10-23	HUN0243396	13	14:13:00	2018	10	23	14	13	0	22.468817	114.0106	192351.4711	2487833.451	2.2	1	4.13	99	HKWP	MitigationWetland
HUN02	Autumn	2018-10-23	HUN0243396	13	14:13:00	2018	10	23	14	13	0	22.46925	114.010583	192350.678	2487881.463	0.8	1	4.13	99	HKWP	MitigationWetland
HUN02	Autumn	2018-10-23	HUN0243396	13	15:14:00	2018	10	23	15	14	0	22.472133	114.014667	192777.6126	2488192.515	1.4	1	4.13	99	RamsarFishpondFLW	Fishpond
HUN02	Autumn	2018-10-23	HUN0243396	13	16:15:00	2018	10	23	16	15	0	22.4707	114.014183	192724.6062	2488034.73	0.7	1	4.13	99	RamsarFishpondFLW	Fishpond
HUN02	Autumn	2018-10-23	HUN0243396	13	17:16:00	2018	10	23	17	16	0	22.472133	114.01475	192786.1596	2488192.345	0.1	1	4.13	99	RamsarFishpondFLW	Fishpond
HUN02	Autumn	2018-10-23	HUN0243396	13	18:18:00	2018	10	23	18	18	0	22.47095	114.011233	192421.3735	2488068.49	0.1	1	4.13	99	RamsarFishpondFLW	Fishpond
HUN02	Autumn	2018-10-23	HUN0243396	13	19:18:00	2018	10	23	19	18	0	22.471033	114.01115	192413.0098	2488077.857	0.2	1	4.13	99	RamsarFishpondFLW	Fishpond
HUN02	Autumn	2018-10-24	HUN0243397	15	05:07:00	2018	10	24	5	7	0	22.471033	114.011233	192421.557	2488077.686	0	1	4.11	99	RamsarFishpondFLW	Fishpond
HUN02	Autumn	2018-10-24	HUN0243397	15	06:08:00	2018	10	24	6	8	0	22.470967	114.011233	192421.411	2488070.373	0.7	1	4.11	99	RamsarFishpondFLW	Fishpond
HUN02	Autumn	2018-10-24	HUN0243397	15	07:09:00	2018	10	24	7	9	0	22.471167	114.014883	192797.7221	2488085.037	0.6	1	4.11	99	RamsarFishpondFLW	Fishpond
HUN02	Autumn	2018-10-24	HUN0243397	15	08:10:00	2018	10	24	8	10	0	22.469283	114.014233	192726.6251	2487877.622	0.5	1	4.11	99	RamsarFishpondFLW	Fishpond
HUN02	Autumn	2018-10-24	HUN0243397	15	09:10:00	2018	10	24	9	10	0	22.470017	114.014033	192707.6507	2487959.361	0.3	1	4.13	99	RamsarFishpondFLW	Fishpond
HUN02	Autumn	2018-10-24	HUN0243397	15	10:11:00	2018	10	24	10	11	0	22.47015	114.014017	192706.2968	2487974.13	0.2	1	4.13	99	RamsarFishpondFLW	Fishpond
HUN02	Autumn	2018-10-24	HUN0243397	15	11:22:00	2018	10	24	11	22	0	22.4688	114.0141	192711.862	2487824.378	21	0	4.01	99	RamsarFishpondFLW	Fishpond
HUN02	Autumn	2018-10-24	HUN0243397	15	12:23:00	2018	10	24	12	23	0	22.468967	114.0143	192732.8268	2487842.471	3.3	1	4.03	99	RamsarFishpondFLW	Fishpond
HUN02	Autumn	2018-10-24	HUN0243397	15	13:24:00	2018	10	24	13	24	0	22.469167	114.013917	192693.8275	2487865.417	0.9	1	4.05	99	RamsarFishpondFLW	Fishpond
HUN02	Autumn	2018-10-24	HUN0243397	15	14:25:00	2018	10	24	14	25	0	22.4712	114.014867	192796.1474	2488088.727	0.1	1	4.07	99	RamsarFishpondFLW	Fishpond
HUN02	Autumn	2018-10-24	HUN0243397	15	15:25:00	2018	10	24	15	25	0	22.469117	114.014483	192752.0033	2487858.715	0.4	1	4.09	99	RamsarFishpondFLW	Fishpond
HUN02	Autumn	2018-10-24	HUN0243397	15	16:26:00	2018	10	24	16	26	0	22.46885	114.014117	192713.7231	2487829.883	0.4	1	4.1	99	RamsarFishpondFLW	Fishpond
HUN02	Autumn	2018-10-24	HUN0243397	15	17:27:00	2018	10	24	17	27	0	22.469133	114.014017	192704.0503	2487861.445	0.5	1	4.11	99	RamsarFishpondFLW	Fishpond
HUN02	Autumn	2018-10-24	HUN0243397	15	18:28:00	2018	10	24	18	28	0	22.47115	114.011333	192432.1135	2488090.445	0.7	1	4.1	99	RamsarFishpondFLW	Fishpond
HUN02	Autumn	2018-10-24	HUN0243397	15	19:29:00	2018	10	24	19	29	0	22.4708	114.0113	192427.9413	2488051.732	0.1	1	4.1	99	RamsarFishpondFLW	Fishpond
HUN02	Autumn	2018-10-25	HUN0243398	15	05:06:00	2018	10	25	5	6	0	22.471267	114.011883	192489.01	2488102.278	0.3	1	4.09	99	RamsarFishpondFLW	Fishpond
HUN02	Autumn	2018-10-25	HUN0243398	15	06:07:00	2018	10	25	6	7	0	22.4712	114.011983	192499.1596	2488094.649	0.2	1	4.09	99	RamsarFishpondFLW	Fishpond
HUN02	Autumn	2018-10-25	HUN0243398	15	07:07:00	2018	10	25	7	7	0	22.472367	114.0297	194326.1717	2488187.661	1.1	1	4.09	99	Mangrive 5	Mangrove
HUN02	Autumn	2018-10-25	HUN0243398	15	08:08:00	2018	10	25	8	8	0	22.469383	114.0146	192764.6393	2487887.948	0.8	1	4.08	99	RamsarFishpondFLW	Fishpond
HUN02	Autumn	2018-10-25	HUN0243398	15	09:09:00	2018	10	25	9	9	0	22.468933	114.014617	192765.3961	2487838.053	0.1	1	4.09	99	RamsarFishpondFLW	Fishpond
HUN02	Autumn	2018-10-25	HUN0243398	15	10:11:00	2018	10	25	10	11	0	22.46925	114.014233	192726.5522	2487873.965	0.3	1	4.11	99	RamsarFishpondFLW	Fishpond
HUN02	Autumn	2018-10-25	HUN0243398	15	11:11:00	2018	10	25	11	11	0	22.469067	114.014033	192705.5522	2487854.099	0.5	1	4.14	99	RamsarFishpondFLW	Fishpond
HUN02	Autumn	2018-10-25	HUN0243398	15	12:25:00	2018	10	25	12	25	0	22.4694	114.014483	192752.6283	2487890.072	0.7	1	4.02	99	RamsarFishpondFLW	Fishpond
HUN02	Autumn	2018-10-25	HUN0243398	15	13:26:00	2018	10	25	13	26	0	22.46915	114.014017	192704.0879	2487863.328	0.1	1	4.04	99	RamsarFishpondFLW	Fishpond
HUN02	Autumn	2018-10-25	HUN0243398	15	14:27:00	2018	10	25	14	27	0	22.468833	114.0141	192711.9349	2487828.034	0.1	1	4.07	99	RamsarFishpondFLW	Fishpond
HUN02	Autumn	2018-10-25	HUN0243398	15	15:28:00	2018	10	25	15	28	0	22.469367	114.01435	192738.8592	2487886.689	0.2	1	4.11	99	RamsarFishpondFLW	Fishpond
HUN02	Autumn	2018-10-25	HUN0243398	15	16:28:00	2018	10	25	16	28	0	22.468783	114.014117	192713.5751	2487822.459	6.3	0	4.13	99	RamsarFishpondFLW	Fishpond
HUN02	Autumn	2018-10-25	HUN0243398	15	17:29:00	2018	10	25	17	29	0	22.471517	114.015083	192819.0906	2488123.407	0.6	1	4.13	99	RamsarFishpondFLW	Fishpond
HUN02	Autumn	2018-10-25	HUN0243398	15	18:30:00	2018	10	25	18	30	0	22.471217	114.011083	192406.5172	2488098.382	0.4	1	4.13	99	RamsarFishpondFLW	Fishpond
HUN02	Autumn	2018-10-25	HUN0243398	15	19:31:00	2018	10	25	19	31	0	22.471067	114.01115	192413.085	2488081.624	0.2	1	4.13	99	RamsarFishpondFLW	Fishpond
HUN02	Autumn	2018-10-26	HUN0243399	15	05:06:00	2018	10	26	5	6	0	22.483333	114.017167	193059.7776	2489428.361	0.3	1	4.11	99	Mangrove 3	Mangrove
HUN02	Autumn	2018-10-26	HUN0243399	15	06:07:00	2018	10	26	6	7	0	22.484467	114.01855	193204.6856	2489551.172	1.1	1	4.11	99	Mudflat	Mudflat
HUN02	Autumn	2018-10-26	HUN0243399	15	07:08:00	2018	10	26	7	8	0	22.481233	114.016533	192989.8581	2489196.979	0	1	4.11	99	TSWChannel	Channel
HUN02	Autumn	2018-10-26	HUN0243399	15	08:09:00	2018	10	26	8	9	0	22.484267	114.0179	193137.3152	2489530.345	2.3	1	4.13	99	Mudflat	Mudflat
HUN02	Autumn	2018-10-26	HUN0243399	15	09:21:00	2018	10	26	9	21	0	22.483367	114.018	193145.6253	2489430.419	0.7	1	4.01	99	Mangrove 3	Mangrove
HUN02	Autumn	2018-10-26	HUN0243399	15	10:21:00	2018	10	26	10	21	0	22.4779	114.023433	193693.0077	2488813.536	1.3	1	4.09	99	SPRiverChannel	Channel
HUN02	Autumn	2018-10-26	HUN0243399	15	11:26:00	2018	10	26	11	26	0	22.46925	114.013917	192694.0108	2487874.614	0.1	1	4.1	99	RamsarFishpondFLW	Fishpond
HUN02	Autumn	2018-10-26	HUN0243399	15	12:35:00	2018	10	26	12	35	0	22.4688	114.014117	192713.6127	2487824.343	0.1	1	4.07	99	RamsarFishpondFLW	Fishpond
HUN02	Autumn	2018-10-26	HUN0243399	15	13:36:00	2018	10	26	13	36	0	22.468767	114.014083	192710.0385	2487820.756	0.4	1	4.14	99	RamsarFishpondFLW	Fishpond
HUN02	Autumn	2018-10-26	HUN0243399	15	14:52:00	2018	10	26	14	52	0	22.468567	114.013517	192651.3102	2487799.758	0.7	1	4.03	99	RamsarFishpondFLW	Fishpond
HUN02	Autumn	2018-10-26	HUN0243399	15	15:53:00	2018	10	26	15	53	0	22.468617	114.013533	192653.0684	2487805.265	4.6	1	4.07	99	RamsarFishpondFLW	Fishpond
HUN02	Autumn	2018-10-26	HUN0243399	15	16:54:00	2018	10	26	16	54	0	22.46885	114.01395	192696.5256	2487830.226	0.9	1	4.08	99	RamsarFishpondFLW	Fishpond
HUN02	Autumn	2018-10-26	HUN0243399	15	17:55:00	2018	10	26	17	55	0	22.468867	114.014333	192736.0042	2487831.323	0.1	1	4.08	99	RamsarFishpondFLW	Fishpond
HUN02	Autumn	2018-10-26	HUN0243399	15	18:56:00	2018	10	26	18	56	0	22.470933	114.011883	192488.2716	2488065.271	0.2	1	4.08	99	RamsarFishpondFLW	Fishpond
HUN02	Autumn	2018-10-26	HUN0243399	15	19:57:00	2018	10	26	19	57	0	22.471183	114.011817	192482.0277	2488093.107	0.2	1	4.07	99	RamsarFishpondFLW	Fishpond
HUN02	Autumn	2018-10-27	HUN0243400	15	05:06:00	2018	10	27	5	6	0	22.483517	114.01825	193171.6985	2489446.526	0.3	1	4.07	99	Mudflat	Mudflat
HUN02	Autumn	2018-10-27	HUN0243400	15	06:07:00	2018	10	27	6	7	0	22.483267	114.018267	193172.8972	2489418.791	0.4	1	4.07	99	Mangrove 3	Mangrove
HUN02	Autumn	2018-10-27	HUN0243400	15	07:07:00	2018	10	27	7	7	0	22.48655	114.01415	192756.232	2489791.003	0.4	1	4.07	99	Mudflat	Mudflat
HUN02	Autumn	2018-10-27	HUN0243400	15	08:08:00	2018	10	27	8	8	0	22.486367	114.017417	193092.2184	2489764.019	0.4	1	4.09	99	Mudflat	Mudflat
HUN02	Autumn	2018-10-27	HUN0243400	15	09:09:00	2018	10	27	9	9	0	22.47435	114.015767	192895.7823	2488435.904	26	0	4.11	99	RamsarFishpondFLW	Fishpond
HUN02	Autumn	2018-10-27	HUN0243400	15	10:13:00	2018	10	27	10	13	0	22.469183	114.01315	192614.8778	2487868.765	0.2	1	4.09	99	RamsarFishpondFLW	Fishpond
HUN02	Autumn	2018-10-27	HUN0243400	15	11:19:00	2018	10	27	11	19	0	22.477483	114.024333	193784.7642	2488765.49	0.6	1	4.09	99	SPRiverChannel	Channel
HUN02	Autumn	2018-10-27	HUN0243400	15	12:32:00	2018	10	27	12	32	0	22.476383	114.026017	193955.7487	2488640.164	0.5	1	4.07	99	SPRiverChannel	Channel
HUN02	Autumn	2018-10-27	HUN0243400	15	13:38:00	2018	10	27	13	38	0	22.469233	114.0132	192620.1372	2487874.203	0.1	1	4.09	99	RamsarFishpondFLW	Fishpond
HUN02	Autumn	2018-10-27	HUN0243400	15	14:45:00	2018	10	27	14	45	0	22.468583	114.013333	192632.3973	2487801.908	8	0	4.07	99	RamsarFishpondFLW	Fishpond
HUN02	Autumn	2018-10-27	HUN0243400	15	15:46:00	2018	10	27	15	46	0	22.46935	114.01435	192738.8217	2487884.805	3.8	1	4.1	99	RamsarFishpondFLW	Fishpond
HUN02	Autumn	2018-10-27	HUN0243400	15	16:47:00	2018	10	27	16	47	0	22.4689	114.014133	192715.4812	2487835.39	0.4	1	4.11	99	RamsarFishpondFLW	Fishpond
HUN02	Autumn	2018-10-27	HUN0243400	15	17:47:00	2018	10	27	17	47	0	22.4691	114.014	192702.2268	2487857.823	0.1	1	4.11	99	RamsarFishpondFLW	Fishpond
HUN02	Autumn	2018-10-27	HUN0243400	15	18:48:00	2018	10	27	18	48	0	22.483567	114.017783	193123.7227	2489453.024	0.1	1	4.11	99	Mudflat	Mudflat
HUN02	Autumn	2018-10-27	HUN0243400	15	19:49:00	2018	10	27	19	49	0	22.48345	114.017867	193132.1137	2489439.888	0.7	1	4.11	99	Mudflat	Mudflat
HUN02	Autumn	2018-10-28	HUN0243401	15	05:06:00	2018	10	28	5	6	0	22.4834	114.018383	193185.135	2489433.29	0.8	1	4.1	99	Mangrove 3	Mangrove
HUN02	Autumn	2018-10-28	HUN0243401	15	06:07:00	2018	10	28	6	7	0	22.4837	114.018667	193215.0401	2489465.948	0	1	4.1	99	Mudflat	Mudflat
HUN02	Autumn	2018-10-28	HUN0243401	15	07:08:00	2018	10	28	7	8	0	22.4717	114.014817	192792.1028	2488144.23	0.5	1	4.1	99	RamsarFishpondFLW	Fishpond
HUN02	Autumn	2018-10-28	HUN0243401	15	08:08:00	2018	10	28	8	8	0	22.472267	114.014167	192726.4201	2488208.389	0.6	1	4.13	99	RamsarFishpondFLW	Fishpond
HUN02	Autumn	2018-10-28	HUN0243401	15	09:26:00	2018	10	28	9	26	0	22.4719	114.014933	192804.4898	2488166.152	2.9	1	4.01	99	RamsarFishpondFLW	Fishpond
HUN02	Autumn	2018-10-28	HUN0243401	15	10:26:00	2018	10	28	10	26	0	22.471767	114.01415	192723.5649	2488153.023	0.8	1	4.07	99	RamsarFishpondFLW	Fishpond
HUN02	Autumn	2018-10-28	HUN0243401	15	11:27:00	2018	10	28	11	27	0	22.471967	114.013933	192701.6607	2488175.629	0.5	1	4.14	99	RamsarFishpondFLW	Fishpond
HUN02	Autumn	2018-10-28	HUN0243401	15	12:43:00	2018	10	28	12	43	0	22.472	114.015	192811.6101	2488177.095	0.1	1	4.04	99	RamsarFishpondFLW	Fishpond
HUN02	Autumn	2018-10-28	HUN0243401	15	13:44:00	2018	10	28	13	44	0	22.471783	114.014017	192709.9043	2488155.069	0.4	1	4.1	99	RamsarFishpondFLW	Fishpond
HUN02	Autumn	2018-10-28	HUN0243401	15	14:56:00	2018	10	28	14	56	0	22.471633	114.0146	192769.6087	2488137.252	0.1	1	4.06	99	RamsarFishpondFLW	Fishpond
HUN02	Autumn	2018-10-28	HUN0243401	15	15:56:00	2018	10	28	15	56	0	22.47215	114.014683	192779.2977	2488194.366	1.8	1	4.11	99	RamsarFishpondFLW	Fishpond
HUN02	Autumn	2018-10-28	HUN0243401	15	16:57:00	2018	10	28	16	57	0	22.471767	114.0147	192780.2024	2488151.894	0.5	1	4.14	99	RamsarFishpondFLW	Fishpond
HUN02	Autumn	2018-10-28	HUN0243401	15	17:58:00	2018	10	28	17	58	0	22.46915	114.01395	192697.1882	2487863.466	0.2	1	4.14	99	RamsarFishpondFLW	Fishpond
HUN02	Autumn	2018-10-28	HUN0243401	15	18:58:00	2018	10	28	18	58	0	22.4837	114.0177	193115.4699	2489467.931	0.7	1	4.14	99	Mudflat	Mudflat
HUN02	Autumn	2018-10-28	HUN0243401	15	19:59:00	2018	10	28	19	59	0	22.484633	114.017917	193139.8736	2489570.864	0.2	1	4.14	99	Mudflat	Mudflat
HUN02	Autumn	2018-10-29	HUN0243402	14	05:06:00	2018	10	29	5	6	0	22.483467	114.017633	193108.0567	2489442.252	0.3	1	4.13	99	Mudflat	Mudflat
HUN02	Autumn	2018-10-29	HUN0243402	14	06:07:00	2018	10	29	6	7	0	22.4826	114.01765	193107.8932	2489346.152	19	0	4.13	99	Mangrove 3	Mangrove
HUN02	Autumn	2018-10-29	HUN0243402	14	07:08:00	2018	10	29	7	8	0	22.469333	114.014133	192716.4377	2487883.367	0.2	1	4.13	99	RamsarFishpondFLW	Fishpond
HUN02	Autumn	2018-10-29	HUN0243402	14	08:21:00	2018	10	29	8	21	0	22.47185	114.0146	192770.088	2488161.296	0.2	1	4.03	99	RamsarFishpondFLW	Fishpond
HUN02	Autumn	2018-10-29	HUN0243402	14	09:21:00	2018	10	29	9	21	0	22.46925	114.013733	192675.0627	2487874.992	1.2	1	4.1	99	RamsarFishpondFLW	Fishpond
HUN02	Autumn	2018-10-29	HUN0243402	14	10:25:00	2018	10	29	10	25	0	22.469117	114.013733	192674.7689	2487860.255	0.1	1	4.11	99	RamsarFishpondFLW	Fishpond
HUN02	Autumn	2018-10-29	HUN0243402	14	11:42:00	2018	10	29	11	42	0	22.469	114.01395	192696.8569	2487846.846	0	1	4.03	99	RamsarFishpondFLW	Fishpond
HUN02	Autumn	2018-10-29	HUN0243402	14	12:42:00	2018	10	29	12	42	0	22.469233	114.014067	192709.4202	2487872.422	0.4	1	4.12	99	RamsarFishpondFLW	Fishpond
HUN02	Autumn	2018-10-29	HUN0243402	14	13:59:00	2018	10	29	13	59	0	22.469283	114.013633	192664.8377	2487878.853	2.1	1	4.02	99	RamsarFishpondFLW	Fishpond
HUN02	Autumn	2018-10-29	HUN0243402	14	14:59:00	2018	10	29	14	59	0	22.469217	114.0136	192661.2935	2487871.608	0.3	1	4.09	99	RamsarFishpondFLW	Fishpond
HUN02	Autumn	2018-10-29	HUN0243402	14	16:00:00	2018	10	29	16	0	0	22.4701	114.014083	192712.983	2487968.454	0.1	1	4.13	99	RamsarFishpondFLW	Fishpond
HUN02	Autumn	2018-10-29	HUN0243402	14	17:14:00	2018	10	29	17	14	0	22.4692	114.0132	192620.0643	2487870.546	3.6	1	4.01	99	RamsarFishpondFLW	Fishpond
HUN02	Autumn	2018-10-29	HUN0243402	14	18:15:00	2018	10	29	18	15	0	22.474917	114.0196	193291.7363	2488490.868	0.4	1	4.01	99	RamsarFishpondFLW	Fishpond
HUN02	Autumn	2018-10-29	HUN0243402	14	19:16:00	2018	10	29	19	16	0	22.483217	114.01765	193109.2553	2489414.517	0.6	1	4.01	99	Mangrove 3	Mangrove
HUN02	Autumn	2018-10-30	HUN0243403	15	05:06:00	2018	10	30	5	6	0	22.483117	114.018183	193163.9167	2489402.343	1.3	1	3.99	99	Mangrove 3	Mangrove
HUN02	Autumn	2018-10-30	HUN0243403	15	06:07:00	2018	10	30	6	7	0	22.48305	114.018033	193148.3236	2489395.227	0.1	1	3.99	99	Mangrove 3	Mangrove
HUN02	Autumn	2018-10-30	HUN0243403	15	07:08:00	2018	10	30	7	8	0	22.472067	114.0144	192749.9719	2488185.75	0	1	4.01	99	RamsarFishpondFLW	Fishpond
HUN02	Autumn	2018-10-30	HUN0243403	15	08:08:00	2018	10	30	8	8	0	22.469233	114.0134	192640.7331	2487873.792	0.2	1	4.03	99	RamsarFishpondFLW	Fishpond
HUN02	Autumn	2018-10-30	HUN0243403	15	09:09:00	2018	10	30	9	9	0	22.469483	114.013417	192643.0361	2487901.457	0.3	1	4.07	99	RamsarFishpondFLW	Fishpond
HUN02	Autumn	2018-10-30	HUN0243403	15	10:10:00	2018	10	30	10	10	0	22.469167	114.013283	192628.5387	2487866.719	0.3	1	4.09	99	RamsarFishpondFLW	Fishpond
HUN02	Autumn	2018-10-30	HUN0243403	15	11:11:00	2018	10	30	11	11	0	22.46945	114.013483	192649.7598	2487897.665	0.2	1	4.13	99	RamsarFishpondFLW	Fishpond
HUN02	Autumn	2018-10-30	HUN0243403	15	12:12:00	2018	10	30	12	12	0	22.469483	114.013383	192639.5348	2487901.527	0.2	1	4.14	99	RamsarFishpondFLW	Fishpond
HUN02	Autumn	2018-10-30	HUN0243403	15	13:22:00	2018	10	30	13	22	0	22.46895	114.013133	192612.6123	2487842.983	0	1	4.05	99	RamsarFishpondFLW	Fishpond
HUN02	Autumn	2018-10-30	HUN0243403	15	14:22:00	2018	10	30	14	22	0	22.47095	114.014017	192708.0641	2488062.771	0.6	1	4.08	99	RamsarFishpondFLW	Fishpond
HUN02	Autumn	2018-10-30	HUN0243403	15	15:23:00	2018	10	30	15	23	0	22.4693	114.0133	192630.5832	2487881.421	0.5	1	4.08	99	RamsarFishpondFLW	Fishpond
HUN02	Autumn	2018-10-30	HUN0243403	15	16:24:00	2018	10	30	16	24	0	22.470217	114.014333	192738.986	2487980.905	0.7	1	4.1	99	RamsarFishpondFLW	Fishpond
HUN02	Autumn	2018-10-30	HUN0243403	15	17:25:00	2018	10	30	17	25	0	22.468867	114.013233	192622.7268	2487833.581	0.5	1	4.11	99	RamsarFishpondFLW	Fishpond
HUN02	Autumn	2018-10-30	HUN0243403	15	18:25:00	2018	10	30	18	25	0	22.483367	114.017367	193080.4463	2489431.718	0.4	1	4.1	99	Mangrove 3	Mangrove
HUN02	Autumn	2018-10-30	HUN0243403	15	19:26:00	2018	10	30	19	26	0	22.48305	114.0174	193083.1444	2489396.526	0.6	1	4.1	99	Mangrove 3	Mangrove
HUN02	Autumn	2018-10-31	HUN0243404	15	05:07:00	2018	10	31	5	7	0	22.4834	114.017783	193123.354	2489434.521	0.4	1	4.09	99	Mangrove 3	Mangrove
HUN02	Autumn	2018-10-31	HUN0243404	15	06:08:00	2018	10	31	6	8	0	22.483433	114.017067	193049.7015	2489439.646	1.5	1	4.09	99	Mudflat	Mudflat
HUN02	Autumn	2018-10-31	HUN0243404	15	07:08:00	2018	10	31	7	8	0	22.46915	114.013133	192613.0542	2487865.144	0.4	1	4.09	99	RamsarFishpondFLW	Fishpond
HUN02	Autumn	2018-10-31	HUN0243404	15	08:09:00	2018	10	31	8	9	0	22.468483	114.01325	192623.6291	2487790.999	1	1	4.09	99	OutsideFishpondFLW	Fishpond
HUN02	Autumn	2018-10-31	HUN0243404	15	09:10:00	2018	10	31	9	10	0	22.468933	114.013233	192622.8727	2487840.894	0.6	1	4.11	99	RamsarFishpondFLW	Fishpond
HUN02	Autumn	2018-10-31	HUN0243404	15	10:11:00	2018	10	31	10	11	0	22.469283	114.013167	192616.8494	2487879.81	0	1	4.13	99	RamsarFishpondFLW	Fishpond
HUN02	Autumn	2018-10-31	HUN0243404	15	11:11:00	2018	10	31	11	11	0	22.469383	114.013183	192618.718	2487890.858	0.5	1	4.13	99	RamsarFishpondFLW	Fishpond
HUN02	Autumn	2018-10-31	HUN0243404	15	12:12:00	2018	10	31	12	12	0	22.469133	114.01275	192573.5756	2487864.047	0.3	1	4.14	99	RamsarFishpondFLW	Fishpond
HUN02	Autumn	2018-10-31	HUN0243404	15	13:26:00	2018	10	31	13	26	0	22.4691	114.013233	192623.2417	2487859.398	2.7	1	4.01	99	RamsarFishpondFLW	Fishpond
HUN02	Autumn	2018-10-31	HUN0243404	15	14:27:00	2018	10	31	14	27	0	22.469	114.0132	192619.6224	2487848.386	0.6	1	4.05	99	RamsarFishpondFLW	Fishpond
HUN02	Autumn	2018-10-31	HUN0243404	15	15:28:00	2018	10	31	15	28	0	22.468833	114.013167	192615.8551	2487829.95	1.7	1	4.07	99	RamsarFishpondFLW	Fishpond
HUN02	Autumn	2018-10-31	HUN0243404	15	16:28:00	2018	10	31	16	28	0	22.4678	114.01385	192683.9082	2487714.089	0	1	4.07	99	OutsideFishpondFLW	Fishpond
HUN02	Autumn	2018-10-31	HUN0243404	15	17:29:00	2018	10	31	17	29	0	22.4694	114.0134	192641.102	2487892.296	0.2	1	4.08	99	RamsarFishpondFLW	Fishpond
HUN02	Autumn	2018-10-31	HUN0243404	15	18:30:00	2018	10	31	18	30	0	22.483383	114.01835	193181.6996	2489431.474	0.5	1	4.08	99	Mangrove 3	Mangrove
HUN02	Autumn	2018-10-31	HUN0243404	15	19:31:00	2018	10	31	19	31	0	22.483283	114.018317	193178.0809	2489420.461	0.3	1	4.07	99	Mangrove 3	Mangrove
HUN02	Autumn	2018-11-01	HUN0243405	15	05:06:00	2018	11	1	5	6	0	22.484283	114.017683	193115.0065	2489532.563	0.4	1	4.07	99	Mudflat	Mudflat
HUN02	Autumn	2018-11-01	HUN0243405	15	06:07:00	2018	11	1	6	7	0	22.4835	114.017817	193127.0757	2489445.531	0.6	1	4.07	99	Mudflat	Mudflat
HUN02	Autumn	2018-11-01	HUN0243405	15	07:08:00	2018	11	1	7	8	0	22.468683	114.01285	192582.8791	2487813.98	1.4	1	4.07	99	OutsideFishpondFLW	Fishpond
HUN02	Autumn	2018-11-01	HUN0243405	15	08:09:00	2018	11	1	8	9	0	22.469	114.013033	192602.4248	2487848.729	0.6	1	4.07	99	RamsarFishpondFLW	Fishpond
HUN02	Autumn	2018-11-01	HUN0243405	15	09:10:00	2018	11	1	9	10	0	22.46985	114.010417	192334.9104	2487948.285	0.2	1	4.07	99	HKWP	MitigationWetland
HUN02	Autumn	2018-11-01	HUN0243405	15	10:11:00	2018	11	1	10	11	0	22.470167	114.01045	192339.0098	2487983.341	0.1	1	4.07	99	HKWP	MitigationWetland
HUN02	Autumn	2018-11-01	HUN0243405	15	11:11:00	2018	11	1	11	11	0	22.47025	114.010533	192347.7406	2487992.367	0	1	4.09	99	HKWP	MitigationWetland
HUN02	Autumn	2018-11-01	HUN0243405	15	12:12:00	2018	11	1	12	12	0	22.469233	114.01305	192604.6903	2487874.511	0.1	1	4.1	99	RamsarFishpondFLW	Fishpond
HUN02	Autumn	2018-11-01	HUN0243405	15	13:13:00	2018	11	1	13	13	0	22.469633	114.013	192600.4253	2487918.934	0.1	1	4.11	99	RamsarFishpondFLW	Fishpond
HUN02	Autumn	2018-11-01	HUN0243405	15	14:24:00	2018	11	1	14	24	0	22.469333	114.01315	192615.2092	2487885.385	0	1	4.05	99	RamsarFishpondFLW	Fishpond
HUN02	Autumn	2018-11-01	HUN0243405	15	15:25:00	2018	11	1	15	25	0	22.4702	114.014017	192706.4073	2487979.67	0.1	1	4.07	99	RamsarFishpondFLW	Fishpond
HUN02	Autumn	2018-11-01	HUN0243405	15	16:26:00	2018	11	1	16	26	0	22.468817	114.013933	192694.702	2487826.604	1	1	4.08	99	RamsarFishpondFLW	Fishpond
HUN02	Autumn	2018-11-01	HUN0243405	15	17:27:00	2018	11	1	17	27	0	22.4707	114.012967	192599.3848	2488037.227	0.1	1	4.07	99	RamsarFishpondFLW	Fishpond
HUN02	Autumn	2018-11-01	HUN0243405	15	18:29:00	2018	11	1	18	29	0	22.482467	114.0178	193123.045	2489331.108	0	1	4.07	99	Mangrove 3	Mangrove
HUN02	Autumn	2018-11-01	HUN0243405	15	19:29:00	2018	11	1	19	29	0	22.482483	114.01785	193128.2287	2489332.778	0.3	1	4.07	99	Mangrove 3	Mangrove
HUN02	Autumn	2018-11-02	HUN0243406	15	05:07:00	2018	11	2	5	7	0	22.482683	114.017583	193101.1775	2489355.486	0.6	1	4.07	99	Mangrove 3	Mangrove
HUN02	Autumn	2018-11-02	HUN0243406	15	06:08:00	2018	11	2	6	8	0	22.481933	114.0184	193183.6479	2489270.709	0.3	1	4.07	99	Mangrove 3	Mangrove
HUN02	Autumn	2018-11-02	HUN0243406	15	07:09:00	2018	11	2	7	9	0	22.469267	114.0133	192630.5103	2487877.764	0.1	1	4.06	99	RamsarFishpondFLW	Fishpond
HUN02	Autumn	2018-11-02	HUN0243406	15	08:10:00	2018	11	2	8	10	0	22.469117	114.01325	192625.0299	2487861.247	2	1	4.07	99	RamsarFishpondFLW	Fishpond
HUN02	Autumn	2018-11-02	HUN0243406	15	09:10:00	2018	11	2	9	10	0	22.4689	114.013683	192669.1405	2487836.314	0.2	1	4.07	99	RamsarFishpondFLW	Fishpond
HUN02	Autumn	2018-11-02	HUN0243406	15	10:11:00	2018	11	2	10	11	0	22.469183	114.01275	192573.6861	2487869.587	0.4	1	4.09	99	RamsarFishpondFLW	Fishpond
HUN02	Autumn	2018-11-02	HUN0243406	15	11:12:00	2018	11	2	11	12	0	22.469283	114.013083	192608.1991	2487879.983	0.3	1	4.12	99	RamsarFishpondFLW	Fishpond
HUN02	Autumn	2018-11-02	HUN0243406	15	12:22:00	2018	11	2	12	22	0	22.4691	114.013183	192618.0927	2487859.501	0.1	1	4.03	99	RamsarFishpondFLW	Fishpond
HUN02	Autumn	2018-11-02	HUN0243406	15	13:23:00	2018	11	2	13	23	0	22.469183	114.01325	192625.1757	2487868.56	0.3	1	4.08	99	RamsarFishpondFLW	Fishpond
HUN02	Autumn	2018-11-02	HUN0243406	15	14:24:00	2018	11	2	14	24	0	22.469333	114.01325	192625.5071	2487885.18	1.4	1	4.11	99	RamsarFishpondFLW	Fishpond
HUN02	Autumn	2018-11-02	HUN0243406	15	15:24:00	2018	11	2	15	24	0	22.469267	114.013267	192627.1119	2487877.832	0.2	1	4.12	99	RamsarFishpondFLW	Fishpond
HUN02	Autumn	2018-11-02	HUN0243406	15	16:25:00	2018	11	2	16	25	0	22.469417	114.013217	192622.2944	2487894.555	0.2	1	4.13	99	RamsarFishpondFLW	Fishpond
HUN02	Autumn	2018-11-02	HUN0243406	15	17:26:00	2018	11	2	17	26	0	22.468883	114.0133	192629.6618	2487835.217	0.6	1	4.13	99	RamsarFishpondFLW	Fishpond
HUN02	Autumn	2018-11-02	HUN0243406	15	18:27:00	2018	11	2	18	27	0	22.473067	114.020183	193347.6915	2488284.691	0.4	1	4.13	99	RamsarFishpondFLW	Fishpond
HUN02	Autumn	2018-11-02	HUN0243406	15	19:28:00	2018	11	2	19	28	0	22.4728	114.02035	193364.2999	2488254.765	36	0	4.12	99	RamsarFishpondFLW	Fishpond
HUN02	Autumn	2018-11-03	HUN0243407	15	05:06:00	2018	11	3	5	6	0	22.4733	114.019917	193320.8137	2488311.052	0.5	1	4.11	99	RamsarFishpondFLW	Fishpond
HUN02	Autumn	2018-11-03	HUN0243407	15	06:07:00	2018	11	3	6	7	0	22.472867	114.020733	193403.8874	2488261.404	0.4	1	4.11	99	RamsarFishpondFLW	Fishpond
HUN02	Autumn	2018-11-03	HUN0243407	15	07:08:00	2018	11	3	7	8	0	22.468667	114.01305	192603.4397	2487811.797	0	1	4.11	99	RamsarFishpondFLW	Fishpond
HUN02	Autumn	2018-11-03	HUN0243407	15	08:08:00	2018	11	3	8	8	0	22.4689	114.013383	192638.2467	2487836.93	1.1	1	4.11	99	RamsarFishpondFLW	Fishpond
HUN02	Autumn	2018-11-03	HUN0243407	15	09:09:00	2018	11	3	9	9	0	22.468917	114.013083	192607.3904	2487839.43	0.1	1	4.13	99	RamsarFishpondFLW	Fishpond
HUN02	Autumn	2018-11-03	HUN0243407	15	10:10:00	2018	11	3	10	10	0	22.468533	114.013267	192625.4902	2487796.504	0.1	1	4.14	99	OutsideFishpondFLW	Fishpond
HUN02	Autumn	2018-11-03	HUN0243407	15	11:20:00	2018	11	3	11	20	0	22.4689	114.013017	192600.5562	2487837.681	0.4	1	4.03	99	RamsarFishpondFLW	Fishpond
HUN02	Autumn	2018-11-03	HUN0243407	15	12:20:00	2018	11	3	12	20	0	22.468683	114.0133	192629.2199	2487813.056	0.9	1	4.07	99	RamsarFishpondFLW	Fishpond
HUN02	Autumn	2018-11-03	HUN0243407	15	13:21:00	2018	11	3	13	21	0	22.46925	114.013217	192621.9254	2487876.051	0.5	1	4.09	99	RamsarFishpondFLW	Fishpond
HUN02	Autumn	2018-11-03	HUN0243407	15	14:22:00	2018	11	3	14	22	0	22.469167	114.013217	192621.742	2487866.855	0.6	1	4.09	99	RamsarFishpondFLW	Fishpond
HUN02	Autumn	2018-11-03	HUN0243407	15	15:23:00	2018	11	3	15	23	0	22.469017	114.013267	192626.5596	2487850.132	0.1	1	4.11	99	RamsarFishpondFLW	Fishpond
HUN02	Autumn	2018-11-03	HUN0243407	15	16:24:00	2018	11	3	16	24	0	22.46875	114.013133	192612.1704	2487820.823	0.1	1	4.11	99	RamsarFishpondFLW	Fishpond
HUN02	Autumn	2018-11-03	HUN0243407	15	17:25:00	2018	11	3	17	25	0	22.467717	114.0138	192678.5758	2487704.995	0.6	1	4.11	99	OutsideFishpondFLW	Fishpond
HUN02	Autumn	2018-11-03	HUN0243407	15	18:26:00	2018	11	3	18	26	0	22.473033	114.020083	193337.319	2488281.128	0.5	1	4.11	99	RamsarFishpondFLW	Fishpond
HUN02	Autumn	2018-11-03	HUN0243407	15	19:26:00	2018	11	3	19	26	0	22.473033	114.020133	193342.4678	2488281.026	0.2	1	4.11	99	RamsarFishpondFLW	Fishpond
HUN02	Autumn	2018-11-04	HUN0243408	15	05:07:00	2018	11	4	5	7	0	22.472917	114.020267	193356.0108	2488267.898	0.1	1	4.09	99	RamsarFishpondFLW	Fishpond
HUN02	Autumn	2018-11-04	HUN0243408	15	06:08:00	2018	11	4	6	8	0	22.472817	114.02045	193374.635	2488256.443	0.1	1	4.09	99	RamsarFishpondFLW	Fishpond
HUN02	Autumn	2018-11-04	HUN0243408	15	07:09:00	2018	11	4	7	9	0	22.46845	114.013417	192640.7538	2487786.999	0.8	1	4.09	99	OutsideFishpondFLW	Fishpond
HUN02	Autumn	2018-11-04	HUN0243408	15	08:09:00	2018	11	4	8	9	0	22.468417	114.014267	192728.2137	2487781.598	0.5	1	4.09	99	RamsarFishpondFLW	Fishpond
HUN02	Autumn	2018-11-04	HUN0243408	15	09:10:00	2018	11	4	9	10	0	22.468567	114.01235	192531.1329	2487802.154	0.5	1	4.09	99	OutsideFishpondFLW	Fishpond
HUN02	Autumn	2018-11-04	HUN0243408	15	10:11:00	2018	11	4	10	11	0	22.468083	114.0129	192586.7023	2487747.397	0.2	1	4.08	99	OutsideFishpondFLW	Fishpond
HUN02	Autumn	2018-11-04	HUN0243408	15	11:12:00	2018	11	4	11	12	0	22.483117	114.016467	192987.2226	2489405.864	0.3	1	4.09	99	Mudflat	Mudflat
HUN02	Autumn	2018-11-04	HUN0243408	15	12:13:00	2018	11	4	12	13	0	22.48515	114.015867	192929.9322	2489632.355	0	1	4.09	99	Mudflat	Mudflat
HUN02	Autumn	2018-11-04	HUN0243408	15	13:14:00	2018	11	4	13	14	0	22.4859	114.017467	193096.3356	2489712.172	4.4	1	4.09	99	Mudflat	Mudflat
HUN02	Autumn	2018-11-04	HUN0243408	15	14:15:00	2018	11	4	14	15	0	22.487467	114.0173	193082.6003	2489886.141	0.9	1	4.11	99	Mudflat	Mudflat
HUN02	Autumn	2018-11-04	HUN0243408	15	15:16:00	2018	11	4	15	16	0	22.4857	114.016383	192984.2781	2489692.237	0.4	1	4.13	99	Mudflat	Mudflat
HUN02	Autumn	2018-11-04	HUN0243408	15	16:17:00	2018	11	4	16	17	0	22.46875	114.012883	192586.4255	2487821.336	0.5	1	4.14	99	RamsarFishpondFLW	Fishpond
HUN02	Autumn	2018-11-04	HUN0243408	15	17:18:00	2018	11	4	17	18	0	22.468533	114.013133	192611.6909	2487796.779	0.1	1	4.14	99	OutsideFishpondFLW	Fishpond
HUN02	Autumn	2018-11-04	HUN0243408	15	18:19:00	2018	11	4	18	19	0	22.472933	114.020183	193347.3961	2488269.843	0.1	1	4.13	99	RamsarFishpondFLW	Fishpond
HUN02	Autumn	2018-11-04	HUN0243408	15	19:20:00	2018	11	4	19	20	0	22.472867	114.020183	193347.2506	2488262.531	0.3	1	4.13	99	RamsarFishpondFLW	Fishpond
HUN02	Autumn	2018-11-05	HUN0243409	15	05:07:00	2018	11	5	5	7	0	22.483217	114.01775	193119.5521	2489414.312	0	1	4.12	99	Mangrove 3	Mangrove
HUN02	Autumn	2018-11-05	HUN0243409	15	06:07:00	2018	11	5	6	7	0	22.483283	114.017683	193112.7989	2489421.762	0.3	1	4.13	99	Mangrove 3	Mangrove
HUN02	Autumn	2018-11-05	HUN0243409	15	07:08:00	2018	11	5	7	8	0	22.468283	114.012933	192590.5425	2487769.489	0.1	1	4.11	99	OutsideFishpondFLW	Fishpond
HUN02	Autumn	2018-11-05	HUN0243409	15	08:09:00	2018	11	5	8	9	0	22.468817	114.0136	192660.4098	2487827.288	0.5	1	4.11	99	RamsarFishpondFLW	Fishpond
HUN02	Autumn	2018-11-05	HUN0243409	15	09:10:00	2018	11	5	9	10	0	22.468683	114.013183	192617.1713	2487813.297	0.2	1	4.11	99	RamsarFishpondFLW	Fishpond
HUN02	Autumn	2018-11-05	HUN0243409	15	10:11:00	2018	11	5	10	11	0	22.469833	114.013017	192602.6179	2487941.059	0.1	1	4.12	99	RamsarFishpondFLW	Fishpond
HUN02	Autumn	2018-11-05	HUN0243409	15	11:12:00	2018	11	5	11	12	0	22.469283	114.0134	192640.8435	2487879.332	0.2	1	4.13	99	RamsarFishpondFLW	Fishpond
HUN02	Autumn	2018-11-05	HUN0243409	15	12:13:00	2018	11	5	12	13	0	22.4695	114.012833	192582.9339	2487904.54	0.2	1	4.13	99	RamsarFishpondFLW	Fishpond
HUN02	Autumn	2018-11-05	HUN0243409	15	13:29:00	2018	11	5	13	29	0	22.469167	114.013233	192623.3897	2487866.822	0.8	1	4.03	99	RamsarFishpondFLW	Fishpond
HUN02	Autumn	2018-11-05	HUN0243409	15	14:30:00	2018	11	5	14	30	0	22.468617	114.013167	192615.3778	2487806.017	0.3	1	4.07	99	RamsarFishpondFLW	Fishpond
HUN02	Autumn	2018-11-05	HUN0243409	15	15:31:00	2018	11	5	15	31	0	22.468967	114.013083	192607.5009	2487844.97	0.2	1	4.09	99	RamsarFishpondFLW	Fishpond
HUN02	Autumn	2018-11-05	HUN0243409	15	16:31:00	2018	11	5	16	31	0	22.469033	114.01315	192614.5463	2487852.145	0.7	1	4.11	99	RamsarFishpondFLW	Fishpond
HUN02	Autumn	2018-11-05	HUN0243409	15	17:32:00	2018	11	5	17	32	0	22.485367	114.0164	192985.293	2489655.305	0.3	1	4.11	99	Mudflat	Mudflat
HUN02	Autumn	2018-11-05	HUN0243409	15	18:33:00	2018	11	5	18	33	0	22.4834	114.0179	193135.4013	2489434.281	0.4	1	4.11	99	Mangrove 3	Mangrove
HUN02	Autumn	2018-11-05	HUN0243409	15	19:34:00	2018	11	5	19	34	0	22.4834	114.01805	193150.8466	2489433.973	2.1	1	4.11	99	Mangrove 3	Mangrove
HUN02	Autumn	2018-11-06	HUN0243410	15	05:06:00	2018	11	6	5	6	0	22.4835	114.018033	193149.3169	2489445.088	0.4	1	4.1	99	Mudflat	Mudflat
HUN02	Autumn	2018-11-06	HUN0243410	15	06:07:00	2018	11	6	6	7	0	22.48365	114.017817	193127.4068	2489462.151	0.3	1	4.09	99	Mudflat	Mudflat
HUN02	Autumn	2018-11-06	HUN0243410	15	07:07:00	2018	11	6	7	7	0	22.4688	114.0132	192619.1805	2487826.225	1.2	1	4.09	99	RamsarFishpondFLW	Fishpond
HUN02	Autumn	2018-11-06	HUN0243410	15	08:08:00	2018	11	6	8	8	0	22.4691	114.013433	192643.8375	2487858.987	0	1	4.11	99	RamsarFishpondFLW	Fishpond
HUN02	Autumn	2018-11-06	HUN0243410	15	09:09:00	2018	11	6	9	9	0	22.468567	114.012867	192584.3734	2487801.093	0.2	1	4.12	99	OutsideFishpondFLW	Fishpond
HUN02	Autumn	2018-11-06	HUN0243410	15	10:14:00	2018	11	6	10	14	0	22.468433	114.013067	192604.6733	2487785.834	0	1	4.07	99	OutsideFishpondFLW	Fishpond
HUN02	Autumn	2018-11-06	HUN0243410	15	11:15:00	2018	11	6	11	15	0	22.4684	114.012933	192590.8011	2487782.453	4.8	1	4.11	99	OutsideFishpondFLW	Fishpond
HUN02	Autumn	2018-11-06	HUN0243410	15	12:21:00	2018	11	6	12	21	0	22.4686	114.013017	192599.8933	2487804.441	4.9	1	4.09	99	OutsideFishpondFLW	Fishpond
HUN02	Autumn	2018-11-06	HUN0243410	15	13:21:00	2018	11	6	13	21	0	22.468367	114.013467	192645.7194	2487777.7	0.3	1	4.14	99	OutsideFishpondFLW	Fishpond
HUN02	Autumn	2018-11-06	HUN0243410	15	14:35:00	2018	11	6	14	35	0	22.46775	114.013117	192608.3132	2487710.054	0.6	1	4.01	99	OutsideFishpondFLW	Fishpond
HUN02	Autumn	2018-11-06	HUN0243410	15	15:36:00	2018	11	6	15	36	0	22.468417	114.0132	192618.3343	2487783.788	0.4	1	4.03	99	OutsideFishpondFLW	Fishpond
HUN02	Autumn	2018-11-06	HUN0243410	15	16:36:00	2018	11	6	16	36	0	22.468483	114.01335	192633.927	2487790.793	0.4	1	4.07	99	OutsideFishpondFLW	Fishpond
HUN02	Autumn	2018-11-06	HUN0243410	15	17:37:00	2018	11	6	17	37	0	22.467767	114.013617	192659.8409	2487710.911	0.8	1	4.07	99	OutsideFishpondFLW	Fishpond
HUN02	Autumn	2018-11-06	HUN0243410	15	18:38:00	2018	11	6	18	38	0	22.483683	114.01745	193089.6904	2489466.561	0.2	1	4.07	99	Mudflat	Mudflat
HUN02	Autumn	2018-11-06	HUN0243410	15	19:39:00	2018	11	6	19	39	0	22.483583	114.01745	193089.4696	2489455.48	0.6	1	4.07	99	Mudflat	Mudflat
HUN02	Autumn	2018-11-07	HUN0243411	15	05:06:00	2018	11	7	5	6	0	22.4838	114.017533	193098.495	2489479.354	0.3	1	4.05	99	Mudflat	Mudflat
HUN02	Autumn	2018-11-07	HUN0243411	15	06:07:00	2018	11	7	6	7	0	22.48475	114.015117	192851.823	2489589.574	0.4	1	4.05	99	Mudflat	Mudflat
HUN02	Autumn	2018-11-07	HUN0243411	15	07:07:00	2018	11	7	7	7	0	22.467767	114.013633	192661.4886	2487710.878	0.3	1	4.05	99	OutsideFishpondFLW	Fishpond
HUN02	Autumn	2018-11-07	HUN0243411	15	08:08:00	2018	11	7	8	8	0	22.469	114.013217	192621.373	2487848.351	0.9	1	4.07	99	RamsarFishpondFLW	Fishpond
HUN02	Autumn	2018-11-07	HUN0243411	15	09:09:00	2018	11	7	9	9	0	22.469317	114.012983	192597.9763	2487883.956	0.2	1	4.07	99	RamsarFishpondFLW	Fishpond
HUN02	Autumn	2018-11-07	HUN0243411	15	10:10:00	2018	11	7	10	10	0	22.469467	114.012983	192598.3078	2487900.576	0.1	1	4.07	99	RamsarFishpondFLW	Fishpond
HUN02	Autumn	2018-11-07	HUN0243411	15	11:11:00	2018	11	7	11	11	0	22.469233	114.01315	192614.9883	2487874.305	0.2	1	4.13	99	RamsarFishpondFLW	Fishpond
HUN02	Autumn	2018-11-07	HUN0243411	15	12:26:00	2018	11	7	12	26	0	22.467733	114.0131	192606.525	2487708.206	0.2	1	4.01	99	OutsideFishpondFLW	Fishpond
HUN02	Autumn	2018-11-07	HUN0243411	15	13:27:00	2018	11	7	13	27	0	22.46825	114.0138	192679.7532	2487764.053	0.4	1	4.07	99	OutsideFishpondFLW	Fishpond
HUN02	Autumn	2018-11-07	HUN0243411	15	14:27:00	2018	11	7	14	27	0	22.468583	114.01305	192603.2541	2487802.49	0.2	1	4.09	99	OutsideFishpondFLW	Fishpond
HUN02	Autumn	2018-11-07	HUN0243411	15	15:28:00	2018	11	7	15	28	0	22.470133	114.01405	192709.6576	2487972.179	20	0	4.1	99	RamsarFishpondFLW	Fishpond
HUN02	Autumn	2018-11-07	HUN0243411	15	16:29:00	2018	11	7	16	29	0	22.485117	114.016933	193039.6223	2489626.511	0.5	1	4.14	99	Mudflat	Mudflat
HUN02	Autumn	2018-11-07	HUN0243411	15	17:39:00	2018	11	7	17	39	0	22.485617	114.017883	193138.5449	2489679.962	0.1	1	4.02	99	Mudflat	Mudflat
HUN02	Autumn	2018-11-07	HUN0243411	15	18:39:00	2018	11	7	18	39	0	22.4837	114.017283	193072.5322	2489468.787	0.2	1	4.03	99	Mudflat	Mudflat
HUN02	Autumn	2018-11-07	HUN0243411	15	19:40:00	2018	11	7	19	40	0	22.483733	114.017367	193081.2544	2489472.271	0.5	1	4.03	99	Mudflat	Mudflat
HUN02	Autumn	2018-11-08	HUN0243412	15	05:07:00	2018	11	8	5	7	0	22.483283	114.017817	193126.5967	2489421.487	0	1	4.01	99	Mangrove 3	Mangrove
HUN02	Autumn	2018-11-08	HUN0243412	15	06:07:00	2018	11	8	6	7	0	22.483233	114.017867	193131.6347	2489415.844	0.6	1	4.01	99	Mangrove 3	Mangrove
HUN02	Autumn	2018-11-08	HUN0243412	15	07:08:00	2018	11	8	7	8	0	22.483133	114.021583	193514.0447	2489397.146	1	1	4.01	99	SPRiverChannel	Channel
HUN02	Autumn	2018-11-08	HUN0243412	15	08:09:00	2018	11	8	8	9	0	22.483683	114.0191	193259.5878	2489463.176	1	1	4.01	99	Mudflat	Mudflat
HUN02	Autumn	2018-11-08	HUN0243412	15	09:10:00	2018	11	8	9	10	0	22.483467	114.01825	193171.5881	2489440.986	0.3	1	4.03	99	Mangrove 3	Mangrove
HUN02	Autumn	2018-11-08	HUN0243412	15	10:10:00	2018	11	8	10	10	0	22.478417	114.0237	193721.6399	2488870.273	0.1	1	4.07	99	SPRiverChannel	Channel
HUN02	Autumn	2018-11-08	HUN0243412	15	11:11:00	2018	11	8	11	11	0	22.476733	114.025	193851.7956	2488681.024	0	1	4.09	99	SPRiverChannel	Channel
HUN02	Autumn	2018-11-08	HUN0243412	15	12:12:00	2018	11	8	12	12	0	22.468783	114.0128	192577.9511	2487825.163	0.6	1	4.11	99	RamsarFishpondFLW	Fishpond
HUN02	Autumn	2018-11-08	HUN0243412	15	13:13:00	2018	11	8	13	13	0	22.46885	114.01295	192593.5461	2487832.279	0.4	1	4.13	99	RamsarFishpondFLW	Fishpond
HUN02	Autumn	2018-11-08	HUN0243412	15	14:24:00	2018	11	8	14	24	0	22.468717	114.0131	192608.6991	2487817.234	0	1	4.03	99	RamsarFishpondFLW	Fishpond
HUN02	Autumn	2018-11-08	HUN0243412	15	15:25:00	2018	11	8	15	25	0	22.467333	114.01395	192693.1747	2487662.14	0.3	1	4.07	99	OutsideFishpondFLW	Fishpond
HUN02	Autumn	2018-11-08	HUN0243412	15	16:26:00	2018	11	8	16	26	0	22.46895	114.01315	192614.3629	2487842.948	0.4	1	4.09	99	RamsarFishpondFLW	Fishpond
HUN02	Autumn	2018-11-08	HUN0243412	15	17:26:00	2018	11	8	17	26	0	22.4684	114.012933	192590.8011	2487782.453	0.4	1	4.09	99	OutsideFishpondFLW	Fishpond
HUN02	Autumn	2018-11-08	HUN0243412	15	18:27:00	2018	11	8	18	27	0	22.483867	114.01715	193059.2062	2489487.564	0.5	1	4.09	99	Mudflat	Mudflat
HUN02	Autumn	2018-11-08	HUN0243412	15	19:28:00	2018	11	8	19	28	0	22.483733	114.01725	193069.2071	2489472.511	0.3	1	4.08	99	Mudflat	Mudflat
HUN02	Autumn	2018-11-09	HUN0243413	15	05:06:00	2018	11	9	5	6	0	22.483317	114.018117	193157.5623	2489424.639	0.3	1	4.07	99	Mangrove 3	Mangrove
HUN02	Autumn	2018-11-09	HUN0243413	15	06:07:00	2018	11	9	6	7	0	22.482883	114.018317	193177.1981	2489376.141	0.3	1	4.07	99	Mangrove 3	Mangrove
HUN02	Autumn	2018-11-09	HUN0243413	15	07:08:00	2018	11	9	7	8	0	22.479983	114.017183	193054.0291	2489057.143	0.2	1	4.07	99	Mangrove 1	Mangrove
HUN02	Autumn	2018-11-09	HUN0243413	15	08:08:00	2018	11	9	8	8	0	22.484317	114.017883	193135.6751	2489535.92	1.1	1	4.08	99	Mudflat	Mudflat
HUN02	Autumn	2018-11-09	HUN0243413	15	09:09:00	2018	11	9	9	9	0	22.484417	114.018067	193154.8419	2489546.623	0.2	1	4.12	99	Mudflat	Mudflat
HUN02	Autumn	2018-11-09	HUN0243413	15	10:10:00	2018	11	9	10	10	0	22.483233	114.017717	193116.1895	2489416.152	0.1	1	4.14	99	Mangrove 3	Mangrove
HUN02	Autumn	2018-11-09	HUN0243413	15	11:24:00	2018	11	9	11	24	0	22.470033	114.014117	192716.3362	2487960.961	0	1	4.03	99	RamsarFishpondFLW	Fishpond
HUN02	Autumn	2018-11-09	HUN0243413	15	12:25:00	2018	11	9	12	25	0	22.47005	114.013983	192702.5747	2487963.12	0.9	1	4.09	99	RamsarFishpondFLW	Fishpond
HUN02	Autumn	2018-11-09	HUN0243413	15	13:30:00	2018	11	9	13	30	0	22.469817	114.01345	192647.1723	2487938.397	0	1	4.1	99	RamsarFishpondFLW	Fishpond
HUN02	Autumn	2018-11-09	HUN0243413	15	14:37:00	2018	11	9	14	37	0	22.469583	114.013717	192674.1507	2487911.921	0.4	1	4.08	99	RamsarFishpondFLW	Fishpond
HUN02	Autumn	2018-11-09	HUN0243413	15	15:38:00	2018	11	9	15	38	0	22.46995	114.013383	192640.5666	2487953.271	0	1	4.11	99	RamsarFishpondFLW	Fishpond
HUN02	Autumn	2018-11-09	HUN0243413	15	16:39:00	2018	11	9	16	39	0	22.469567	114.013733	192675.763	2487910.116	1.1	1	4.13	99	RamsarFishpondFLW	Fishpond
HUN02	Autumn	2018-11-09	HUN0243413	15	17:39:00	2018	11	9	17	39	0	22.469983	114.014033	192707.5756	2487955.593	0.6	1	4.12	99	RamsarFishpondFLW	Fishpond
HUN02	Autumn	2018-11-09	HUN0243413	15	18:40:00	2018	11	9	18	40	0	22.483383	114.017067	193049.5911	2489434.106	0.1	1	4.11	99	Mangrove 3	Mangrove
HUN02	Autumn	2018-11-09	HUN0243413	15	19:41:00	2018	11	9	19	41	0	22.4836	114.017317	193075.8123	2489457.637	0.6	1	4.12	99	Mudflat	Mudflat
HUN02	Autumn	2018-11-10	HUN0243414	14	05:06:00	2018	11	10	5	6	0	22.483017	114.018017	193146.6032	2489391.604	0.1	1	4.11	99	Mangrove 3	Mangrove
HUN02	Autumn	2018-11-10	HUN0243414	14	06:07:00	2018	11	10	6	7	0	22.4838	114.0168	193023.0194	2489480.858	0.2	1	4.11	99	Mudflat	Mudflat
HUN02	Autumn	2018-11-10	HUN0243414	14	07:08:00	2018	11	10	7	8	0	22.470183	114.01415	192720.0659	2487977.513	0.5	1	4.11	99	RamsarFishpondFLW	Fishpond
HUN02	Autumn	2018-11-10	HUN0243414	14	08:08:00	2018	11	10	8	8	0	22.469917	114.013817	192685.1864	2487948.724	0.4	1	4.1	99	RamsarFishpondFLW	Fishpond
HUN02	Autumn	2018-11-10	HUN0243414	14	09:09:00	2018	11	10	9	9	0	22.470133	114.013683	192671.8645	2487972.932	1	1	4.1	99	RamsarFishpondFLW	Fishpond
HUN02	Autumn	2018-11-10	HUN0243414	14	10:10:00	2018	11	10	10	10	0	22.470383	114.014167	192722.2583	2487999.639	0.1	1	4.1	99	RamsarFishpondFLW	Fishpond
HUN02	Autumn	2018-11-10	HUN0243414	14	11:11:00	2018	11	10	11	11	0	22.46895	114.011067	192399.8567	2487847.227	0.4	1	4.11	99	HKWP	MitigationWetland
HUN02	Autumn	2018-11-10	HUN0243414	14	12:12:00	2018	11	10	12	12	0	22.468633	114.01095	192387.1071	2487812.344	0.5	1	4.11	99	HKWP	MitigationWetland
HUN02	Autumn	2018-11-10	HUN0243414	14	13:12:00	2018	11	10	13	12	0	22.467583	114.013733	192671.3801	2487690.286	0.4	1	4.13	99	OutsideFishpondFLW	Fishpond
HUN02	Autumn	2018-11-10	HUN0243414	14	14:13:00	2018	11	10	14	13	0	22.470483	114.013617	192665.8412	2488011.848	0.2	1	4.13	99	RamsarFishpondFLW	Fishpond
HUN02	Autumn	2018-11-10	HUN0243414	14	15:14:00	2018	11	10	15	14	0	22.467867	114.014083	192708.0506	2487721.035	0.2	1	4.13	99	OutsideFishpondFLW	Fishpond
HUN02	Autumn	2018-11-10	HUN0243414	14	16:15:00	2018	11	10	16	15	0	22.4697	114.013583	192660.61	2487925.16	0.2	1	4.13	99	RamsarFishpondFLW	Fishpond
HUN02	Autumn	2018-11-10	HUN0243414	14	17:15:00	2018	11	10	17	15	0	22.4695	114.013317	192632.7757	2487903.546	0.1	1	4.13	99	RamsarFishpondFLW	Fishpond
HUN02	Autumn	2018-11-10	HUN0243414	14	19:17:00	2018	11	10	19	17	0	22.483333	114.01705	193047.7303	2489428.601	0.4	1	4.13	99	Mangrove 3	Mangrove
HUN02	Autumn	2018-11-11	HUN0243415	15	05:07:00	2018	11	11	5	7	0	22.483417	114.017883	193133.6884	2489436.199	0	1	4.11	99	Mangrove 3	Mangrove
HUN02	Autumn	2018-11-11	HUN0243415	15	06:08:00	2018	11	11	6	8	0	22.483267	114.017933	193138.5057	2489419.476	1.9	1	4.11	99	Mangrove 3	Mangrove
HUN02	Autumn	2018-11-11	HUN0243415	15	07:08:00	2018	11	11	7	8	0	22.4847	114.017383	193085.0369	2489579.383	0.3	1	4.11	99	Mudflat	Mudflat
HUN02	Autumn	2018-11-11	HUN0243415	15	08:09:00	2018	11	11	8	9	0	22.485233	114.016467	192991.8958	2489640.32	0.5	1	4.13	99	Mudflat	Mudflat
HUN02	Autumn	2018-11-11	HUN0243415	15	09:21:00	2018	11	11	9	21	0	22.468567	114.011017	192393.8609	2487804.893	1.5	1	4.01	99	HKWP	MitigationWetland
HUN02	Autumn	2018-11-11	HUN0243415	15	10:22:00	2018	11	11	10	22	0	22.468567	114.011033	192395.5085	2487804.86	0.4	1	4.02	99	HKWP	MitigationWetland
HUN02	Autumn	2018-11-11	HUN0243415	15	11:22:00	2018	11	11	11	22	0	22.47015	114.010533	192347.5195	2487981.287	0.2	1	4.03	99	HKWP	MitigationWetland
HUN02	Autumn	2018-11-11	HUN0243415	15	12:23:00	2018	11	11	12	23	0	22.47055	114.0134	192643.6429	2488019.718	0.4	1	4.07	99	RamsarFishpondFLW	Fishpond
HUN02	Autumn	2018-11-11	HUN0243415	15	13:24:00	2018	11	11	13	24	0	22.470533	114.014217	192727.7385	2488016.156	0.5	1	4.06	99	RamsarFishpondFLW	Fishpond
HUN02	Autumn	2018-11-11	HUN0243415	15	14:25:00	2018	11	11	14	25	0	22.46995	114.01425	192729.849	2487951.491	0.9	1	4.07	99	RamsarFishpondFLW	Fishpond
HUN02	Autumn	2018-11-11	HUN0243415	15	15:25:00	2018	11	11	15	25	0	22.470983	114.014433	192750.9758	2488065.574	0.3	1	4.1	99	RamsarFishpondFLW	Fishpond
HUN02	Autumn	2018-11-11	HUN0243415	15	16:26:00	2018	11	11	16	26	0	22.470317	114.0139	192694.6173	2487992.874	0.1	1	4.11	99	RamsarFishpondFLW	Fishpond
HUN02	Autumn	2018-11-11	HUN0243415	15	17:27:00	2018	11	11	17	27	0	22.470967	114.014083	192714.8982	2488064.519	0.9	1	4.11	99	RamsarFishpondFLW	Fishpond
HUN02	Autumn	2018-11-11	HUN0243415	15	18:28:00	2018	11	11	18	28	0	22.48325	114.017967	193141.9691	2489417.523	0.3	1	4.11	99	Mangrove 3	Mangrove
HUN02	Autumn	2018-11-11	HUN0243415	15	19:29:00	2018	11	11	19	29	0	22.4834	114.0179	193135.4013	2489434.281	0.8	1	4.11	99	Mangrove 3	Mangrove
HUN02	Autumn	2018-11-12	HUN0243416	15	05:06:00	2018	11	12	5	6	0	22.4836	114.01805	193151.288	2489456.133	0.2	1	4.09	99	Mudflat	Mudflat
HUN02	Autumn	2018-11-12	HUN0243416	15	06:07:00	2018	11	12	6	7	0	22.483717	114.018	193146.3979	2489469.2	0.3	1	4.09	99	Mudflat	Mudflat
HUN02	Autumn	2018-11-12	HUN0243416	15	07:07:00	2018	11	12	7	7	0	22.47335	114.013767	192687.6222	2488329.208	19	0	4.09	99	Mangrove 1	Mangrove
HUN02	Autumn	2018-11-12	HUN0243416	15	08:08:00	2018	11	12	8	8	0	22.485267	114.01675	193021.1106	2489643.506	0.3	1	4.09	99	Mudflat	Mudflat
HUN02	Autumn	2018-11-12	HUN0243416	15	09:09:00	2018	11	12	9	9	0	22.485683	114.0167	193016.881	2489689.702	0.1	1	4.1	99	Mudflat	Mudflat
HUN02	Autumn	2018-11-12	HUN0243416	15	10:10:00	2018	11	12	10	10	0	22.485217	114.01735	193082.7804	2489636.735	0.4	1	4.11	99	Mudflat	Mudflat
HUN02	Autumn	2018-11-12	HUN0243416	15	11:13:00	2018	11	12	11	13	0	22.485017	114.0164	192984.52	2489616.524	0.5	1	4.11	99	Mudflat	Mudflat
HUN02	Autumn	2018-11-12	HUN0243416	15	12:22:00	2018	11	12	12	22	0	22.484283	114.016767	193020.688	2489534.443	3	1	4.07	99	Mudflat	Mudflat
HUN02	Autumn	2018-11-12	HUN0243416	15	13:25:00	2018	11	12	13	25	0	22.4844	114.0168	193024.3443	2489547.339	0.1	1	4.12	99	Mudflat	Mudflat
HUN02	Autumn	2018-11-12	HUN0243416	15	14:40:00	2018	11	12	14	40	0	22.4697	114.013667	192669.2602	2487924.988	0.4	1	4.01	99	RamsarFishpondFLW	Fishpond
HUN02	Autumn	2018-11-12	HUN0243416	15	15:40:00	2018	11	12	15	40	0	22.470117	114.013817	192685.6282	2487970.884	1.3	1	4.07	99	RamsarFishpondFLW	Fishpond
HUN02	Autumn	2018-11-12	HUN0243416	15	16:41:00	2018	11	12	16	41	0	22.469817	114.013983	192702.06	2487937.303	0.6	1	4.07	99	RamsarFishpondFLW	Fishpond
HUN02	Autumn	2018-11-12	HUN0243416	15	17:42:00	2018	11	12	17	42	0	22.470167	114.01385	192689.137	2487976.357	0.2	1	4.07	99	RamsarFishpondFLW	Fishpond
HUN02	Autumn	2018-11-12	HUN0243416	15	18:43:00	2018	11	12	18	43	0	22.473317	114.021483	193482.1111	2488309.728	0.5	1	4.07	99	RamsarFishpondFLW	Fishpond
HUN02	Autumn	2018-11-12	HUN0243416	15	19:43:00	2018	11	12	19	43	0	22.4732	114.021117	193444.1641	2488297.514	0.4	1	4.07	99	RamsarFishpondFLW	Fishpond
HUN02	Autumn	2018-11-13	HUN0243417	15	05:06:00	2018	11	13	5	6	0	22.47345	114.020367	193367.4835	2488326.751	0.4	1	4.07	99	RamsarFishpondFLW	Fishpond
HUN02	Autumn	2018-11-13	HUN0243417	15	06:06:00	2018	11	13	6	6	0	22.4744	114.0196	193290.5961	2488433.583	0.1	1	4.07	99	RamsarFishpondFLW	Fishpond
HUN02	Autumn	2018-11-13	HUN0243417	15	07:07:00	2018	11	13	7	7	0	22.478217	114.016917	193022.74	2488862.014	16	0	4.07	99	Mangrove 1	Mangrove
HUN02	Autumn	2018-11-13	HUN0243417	15	08:08:00	2018	11	13	8	8	0	22.485067	114.018517	193202.6119	2489617.721	0.1	1	4.07	99	Mudflat	Mudflat
HUN02	Autumn	2018-11-13	HUN0243417	15	09:09:00	2018	11	13	9	9	0	22.485617	114.01725	193073.367	2489681.261	1	1	4.08	99	Mudflat	Mudflat
HUN02	Autumn	2018-11-13	HUN0243417	15	10:09:00	2018	11	13	10	9	0	22.485583	114.016767	193023.5589	2489678.485	0.1	1	4.11	99	Mudflat	Mudflat
HUN02	Autumn	2018-11-13	HUN0243417	15	11:21:00	2018	11	13	11	21	0	22.485167	114.01645	192989.9996	2489633.042	0.1	1	4.05	99	Mudflat	Mudflat
HUN02	Autumn	2018-11-13	HUN0243417	15	12:22:00	2018	11	13	12	22	0	22.4694	114.011633	192459.1379	2487895.925	3.5	1	4.09	99	RamsarFishpondFLW	Fishpond
HUN02	Autumn	2018-11-13	HUN0243417	15	13:23:00	2018	11	13	13	23	0	22.470067	114.0122	192519.0014	2487968.665	0.1	1	4.11	99	RamsarFishpondFLW	Fishpond
HUN02	Autumn	2018-11-13	HUN0243417	15	14:23:00	2018	11	13	14	23	0	22.47005	114.0121	192508.666	2487966.987	0.1	1	4.11	99	RamsarFishpondFLW	Fishpond
HUN02	Autumn	2018-11-13	HUN0243417	15	15:24:00	2018	11	13	15	24	0	22.469917	114.012267	192525.5694	2487951.907	0.3	1	4.11	99	RamsarFishpondFLW	Fishpond
HUN02	Autumn	2018-11-13	HUN0243417	15	16:25:00	2018	11	13	16	25	0	22.470017	114.013867	192690.5563	2487959.701	0.4	1	4.11	99	RamsarFishpondFLW	Fishpond
HUN02	Autumn	2018-11-13	HUN0243417	15	17:26:00	2018	11	13	17	26	0	22.47155	114.012583	192561.7199	2488132.197	0.6	1	4.11	99	RamsarFishpondFLW	Fishpond
HUN02	Autumn	2018-11-13	HUN0243417	15	18:27:00	2018	11	13	18	27	0	22.473117	114.021	193431.933	2488288.557	0.1	1	4.11	99	RamsarFishpondFLW	Fishpond
HUN02	Autumn	2018-11-13	HUN0243417	15	19:28:00	2018	11	13	19	28	0	22.473067	114.0211	193442.1204	2488282.812	0.5	1	4.11	99	RamsarFishpondFLW	Fishpond
HUN02	Autumn	2018-11-14	HUN0243418	15	05:06:00	2018	11	14	5	6	0	22.473317	114.02085	193416.9275	2488311.024	0.4	1	4.09	99	RamsarFishpondFLW	Fishpond
HUN02	Autumn	2018-11-14	HUN0243418	15	06:07:00	2018	11	14	6	7	0	22.4729	114.021283	193460.5969	2488263.933	0.5	1	4.09	99	RamsarFishpondFLW	Fishpond
HUN02	Autumn	2018-11-14	HUN0243418	15	07:08:00	2018	11	14	7	8	0	22.470033	114.013567	192659.698	2487962.09	11	0	4.09	99	RamsarFishpondFLW	Fishpond
HUN02	Autumn	2018-11-14	HUN0243418	15	08:08:00	2018	11	14	8	8	0	22.469683	114.013467	192648.6269	2487923.515	1.8	1	4.09	99	RamsarFishpondFLW	Fishpond
HUN02	Autumn	2018-11-14	HUN0243418	15	09:09:00	2018	11	14	9	9	0	22.470667	114.0134	192643.9014	2488032.681	0.6	1	4.11	99	RamsarFishpondFLW	Fishpond
HUN02	Autumn	2018-11-14	HUN0243418	15	10:10:00	2018	11	14	10	10	0	22.470283	114.01375	192679.0954	2487989.415	0.5	1	4.14	99	RamsarFishpondFLW	Fishpond
HUN02	Autumn	2018-11-14	HUN0243418	15	11:22:00	2018	11	14	11	22	0	22.46975	114.013583	192660.7204	2487930.7	0.3	1	4.03	99	RamsarFishpondFLW	Fishpond
HUN02	Autumn	2018-11-14	HUN0243418	15	12:23:00	2018	11	14	12	23	0	22.47	114.013767	192680.2208	2487958.023	1	1	4.07	99	RamsarFishpondFLW	Fishpond
HUN02	Autumn	2018-11-14	HUN0243418	15	13:24:00	2018	11	14	13	24	0	22.470367	114.012383	192538.5096	2488001.53	23	0	4.12	99	RamsarFishpondFLW	Fishpond
HUN02	Autumn	2018-11-14	HUN0243418	15	14:28:00	2018	11	14	14	28	0	22.470367	114.013817	192686.1805	2487998.585	0.1	1	4.09	99	RamsarFishpondFLW	Fishpond
HUN02	Autumn	2018-11-14	HUN0243418	15	15:29:00	2018	11	14	15	29	0	22.468867	114.011833	192478.5555	2487836.457	0.3	1	4.1	99	RamsarFishpondFLW	Fishpond
HUN02	Autumn	2018-11-14	HUN0243418	15	16:30:00	2018	11	14	16	30	0	22.46995	114.013717	192674.9614	2487952.586	0.9	1	4.1	99	RamsarFishpondFLW	Fishpond
HUN02	Autumn	2018-11-14	HUN0243418	15	17:31:00	2018	11	14	17	31	0	22.470417	114.013733	192677.6408	2488004.297	0.4	1	4.09	99	RamsarFishpondFLW	Fishpond
HUN02	Autumn	2018-11-14	HUN0243418	15	18:31:00	2018	11	14	18	31	0	22.473317	114.020983	193430.6233	2488310.752	0.8	1	4.09	99	RamsarFishpondFLW	Fishpond
HUN02	Autumn	2018-11-14	HUN0243418	15	19:32:00	2018	11	14	19	32	0	22.473367	114.02075	193406.7401	2488316.769	0.6	1	4.09	99	RamsarFishpondFLW	Fishpond
HUN02	Autumn	2018-11-15	HUN0243419	15	05:07:00	2018	11	15	5	7	0	22.473367	114.021117	193444.5322	2488316.018	0.1	1	4.08	99	RamsarFishpondFLW	Fishpond
HUN02	Autumn	2018-11-15	HUN0243419	15	06:08:00	2018	11	15	6	8	0	22.47295	114.021233	193455.5583	2488269.576	0.3	1	4.08	99	RamsarFishpondFLW	Fishpond
HUN02	Autumn	2018-11-15	HUN0243419	15	07:09:00	2018	11	15	7	9	0	22.469633	114.014133	192717.1003	2487916.607	0.5	1	4.07	99	RamsarFishpondFLW	Fishpond
HUN02	Autumn	2018-11-15	HUN0243419	15	08:09:00	2018	11	15	8	9	0	22.471083	114.0142	192727.2028	2488077.132	0.3	1	4.07	99	RamsarFishpondFLW	Fishpond
HUN02	Autumn	2018-11-15	HUN0243419	15	09:10:00	2018	11	15	9	10	0	22.470533	114.014017	192707.1429	2488016.567	0.2	1	4.07	99	RamsarFishpondFLW	Fishpond
HUN02	Autumn	2018-11-15	HUN0243419	15	10:11:00	2018	11	15	10	11	0	22.4707	114.013817	192686.9162	2488035.481	0.9	1	4.09	99	RamsarFishpondFLW	Fishpond
HUN02	Autumn	2018-11-15	HUN0243419	15	11:12:00	2018	11	15	11	12	0	22.4715	114.010167	192312.8154	2488131.622	1.5	1	4.09	99	HKWP	MitigationWetland
HUN02	Autumn	2018-11-15	HUN0243419	15	12:13:00	2018	11	15	12	13	0	22.470183	114.010583	192352.7414	2487984.841	0.5	1	4.1	99	HKWP	MitigationWetland
HUN02	Autumn	2018-11-15	HUN0243419	15	13:13:00	2018	11	15	13	13	0	22.47035	114.0137	192674.0945	2487996.941	0.3	1	4.11	99	RamsarFishpondFLW	Fishpond
HUN02	Autumn	2018-11-15	HUN0243419	15	14:14:00	2018	11	15	14	14	0	22.4844	114.017233	193068.9293	2489546.45	0.7	1	4.13	99	Mudflat	Mudflat
HUN02	Autumn	2018-11-15	HUN0243419	15	15:15:00	2018	11	15	15	15	0	22.470417	114.013667	192670.8443	2488004.433	0.1	1	4.13	99	RamsarFishpondFLW	Fishpond
HUN02	Autumn	2018-11-15	HUN0243419	15	16:18:00	2018	11	15	16	18	0	22.470383	114.013667	192670.7691	2488000.665	0.1	1	4.13	99	RamsarFishpondFLW	Fishpond
HUN02	Autumn	2018-11-15	HUN0243419	15	17:19:00	2018	11	15	17	19	0	22.469583	114.0116	192456.1442	2487916.27	1	1	4.13	99	RamsarFishpondFLW	Fishpond
HUN02	Autumn	2018-11-15	HUN0243419	15	18:20:00	2018	11	15	18	20	0	22.47355	114.021167	193450.0843	2488336.192	0.2	1	4.13	99	RamsarFishpondFLW	Fishpond
HUN02	Autumn	2018-11-15	HUN0243419	15	19:21:00	2018	11	15	19	21	0	22.473983	114.022167	193554.0138	2488382.121	0.2	1	4.13	99	RamsarFishpondFLW	Fishpond
HUN02	Autumn	2018-11-16	HUN0243420	15	05:06:00	2018	11	16	5	6	0	22.473383	114.021617	193496.0552	2488316.766	0.4	1	4.11	99	RamsarFishpondFLW	Fishpond
HUN02	Autumn	2018-11-16	HUN0243420	15	06:07:00	2018	11	16	6	7	0	22.4731	114.02105	193437.0443	2488286.571	0.3	1	4.11	99	RamsarFishpondFLW	Fishpond
HUN02	Autumn	2018-11-16	HUN0243420	15	07:08:00	2018	11	16	7	8	0	22.469783	114.012483	192547.5167	2487936.616	0.4	1	4.11	99	RamsarFishpondFLW	Fishpond
HUN02	Autumn	2018-11-16	HUN0243420	15	08:09:00	2018	11	16	8	9	0	22.46925	114.012383	192536.0408	2487877.764	0.2	1	4.11	99	RamsarFishpondFLW	Fishpond
HUN02	Autumn	2018-11-16	HUN0243420	15	09:09:00	2018	11	16	9	9	0	22.4709	114.013483	192652.9634	2488058.328	0.3	1	4.11	99	RamsarFishpondFLW	Fishpond
HUN02	Autumn	2018-11-16	HUN0243420	15	10:14:00	2018	11	16	10	14	0	22.46995	114.01365	192668.0619	2487952.723	4.1	1	4.09	99	RamsarFishpondFLW	Fishpond
HUN02	Autumn	2018-11-16	HUN0243420	15	11:15:00	2018	11	16	11	15	0	22.469817	114.013967	192700.4123	2487937.336	2.6	1	4.13	99	RamsarFishpondFLW	Fishpond
HUN02	Autumn	2018-11-16	HUN0243420	15	12:28:00	2018	11	16	12	28	0	22.4699	114.010117	192304.1274	2487954.442	2.3	1	4.03	99	HKWP	MitigationWetland
HUN02	Autumn	2018-11-16	HUN0243420	15	13:29:00	2018	11	16	13	29	0	22.4698	114.010183	192310.7028	2487943.226	0.8	1	4.05	99	HKWP	MitigationWetland
HUN02	Autumn	2018-11-16	HUN0243420	15	14:30:00	2018	11	16	14	30	0	22.469767	114.010217	192314.1311	2487939.5	1	1	4.07	99	HKWP	MitigationWetland
HUN02	Autumn	2018-11-16	HUN0243420	15	15:30:00	2018	11	16	15	30	0	22.469733	114.010267	192319.2048	2487935.63	0.6	1	4.07	99	HKWP	MitigationWetland
HUN02	Autumn	2018-11-16	HUN0243420	15	16:31:00	2018	11	16	16	31	0	22.47035	114.013517	192655.2495	2487997.317	0.3	1	4.08	99	RamsarFishpondFLW	Fishpond
HUN02	Autumn	2018-11-16	HUN0243420	15	17:32:00	2018	11	16	17	32	0	22.470217	114.012383	192538.178	2487984.909	0.3	1	4.08	99	RamsarFishpondFLW	Fishpond
HUN02	Autumn	2018-11-16	HUN0243420	15	18:33:00	2018	11	16	18	33	0	22.473067	114.021033	193435.221	2488282.949	0	1	4.07	99	RamsarFishpondFLW	Fishpond
HUN02	Autumn	2018-11-16	HUN0243420	15	19:34:00	2018	11	16	19	34	0	22.473083	114.021033	193435.2563	2488284.722	0.4	1	4.07	99	RamsarFishpondFLW	Fishpond
HUN02	Autumn	2018-11-17	HUN0243421	15	05:06:00	2018	11	17	5	6	0	22.47305	114.02105	193436.9341	2488281.031	0.1	1	4.06	99	RamsarFishpondFLW	Fishpond
HUN02	Autumn	2018-11-17	HUN0243421	15	06:07:00	2018	11	17	6	7	0	22.472483	114.020983	193428.785	2488218.344	0.3	1	4.06	99	RamsarFishpondFLW	Fishpond
HUN02	Autumn	2018-11-17	HUN0243421	15	07:08:00	2018	11	17	7	8	0	22.469317	114.0117	192465.854	2487886.591	0.9	1	4.06	99	RamsarFishpondFLW	Fishpond
HUN02	Autumn	2018-11-17	HUN0243421	15	08:09:00	2018	11	17	8	9	0	22.470333	114.0133	192632.8656	2487995.879	0.5	1	4.06	99	RamsarFishpondFLW	Fishpond
HUN02	Autumn	2018-11-17	HUN0243421	15	09:10:00	2018	11	17	9	10	0	22.470467	114.013567	192660.6569	2488010.178	0.4	1	4.06	99	RamsarFishpondFLW	Fishpond
HUN02	Autumn	2018-11-17	HUN0243421	15	10:11:00	2018	11	17	10	11	0	22.485	114.016067	192950.1943	2489615.324	0.1	1	4.09	99	Mudflat	Mudflat
HUN02	Autumn	2018-11-17	HUN0243421	15	11:12:00	2018	11	17	11	12	0	22.484717	114.0153	192870.5931	2489585.542	0	1	4.09	99	Mudflat	Mudflat
HUN02	Autumn	2018-11-17	HUN0243421	15	12:12:00	2018	11	17	12	12	0	22.4853	114.0156	192902.7714	2489649.523	0.3	1	4.11	99	Mudflat	Mudflat
HUN02	Autumn	2018-11-17	HUN0243421	15	13:13:00	2018	11	17	13	13	0	22.485983	114.01555	192899.132	2489725.304	0.9	1	4.13	99	Mudflat	Mudflat
HUN02	Autumn	2018-11-17	HUN0243421	15	14:25:00	2018	11	17	14	25	0	22.48495	114.017083	193054.6987	2489607.699	0	1	4.03	99	Mudflat	Mudflat
HUN02	Autumn	2018-11-17	HUN0243421	15	15:26:00	2018	11	17	15	26	0	22.469367	114.01025	192316.6447	2487895.111	2.8	1	4.05	99	HKWP	MitigationWetland
HUN02	Autumn	2018-11-17	HUN0243421	15	16:27:00	2018	11	17	16	27	0	22.469017	114.009883	192278.0771	2487857.085	0.4	1	4.05	99	HKWP	MitigationWetland
HUN02	Autumn	2018-11-17	HUN0243421	15	17:27:00	2018	11	17	17	27	0	22.469117	114.009567	192245.7567	2487868.815	1.6	1	4.05	99	HKWP	MitigationWetland
HUN02	Autumn	2018-11-17	HUN0243421	15	18:28:00	2018	11	17	18	28	0	22.473333	114.0205	193380.9213	2488313.514	0.1	1	4.05	99	RamsarFishpondFLW	Fishpond
HUN02	Autumn	2018-11-17	HUN0243421	15	19:29:00	2018	11	17	19	29	0	22.473283	114.020533	193384.2093	2488307.907	0.7	1	4.05	99	RamsarFishpondFLW	Fishpond
HUN02	Autumn	2018-11-18	HUN0243422	15	05:06:00	2018	11	18	5	6	0	22.4732	114.021067	193439.0153	2488297.616	0.2	1	4.03	99	RamsarFishpondFLW	Fishpond
HUN02	Autumn	2018-11-18	HUN0243422	15	06:07:00	2018	11	18	6	7	0	22.472967	114.020867	193417.9066	2488272.209	0.1	1	4.02	99	RamsarFishpondFLW	Fishpond
HUN02	Autumn	2018-11-18	HUN0243422	15	07:08:00	2018	11	18	7	8	0	22.4718	114.014583	192768.227	2488155.791	20	0	4.01	99	RamsarFishpondFLW	Fishpond
HUN02	Autumn	2018-11-18	HUN0243422	15	08:09:00	2018	11	18	8	9	0	22.4694	114.009883	192278.9243	2487899.522	0	1	4.01	99	HKWP	MitigationWetland
HUN02	Autumn	2018-11-18	HUN0243422	15	09:10:00	2018	11	18	9	10	0	22.46965	114.01005	192296.6748	2487926.879	0.4	1	4.05	99	HKWP	MitigationWetland
HUN02	Autumn	2018-11-18	HUN0243422	15	10:11:00	2018	11	18	10	11	0	22.470217	114.013467	192649.8067	2487982.683	0.6	1	4.07	99	RamsarFishpondFLW	Fishpond
HUN02	Autumn	2018-11-18	HUN0243422	15	11:12:00	2018	11	18	11	12	0	22.470233	114.0133	192632.6447	2487984.799	0.1	1	4.07	99	RamsarFishpondFLW	Fishpond
HUN02	Autumn	2018-11-18	HUN0243422	15	12:13:00	2018	11	18	12	13	0	22.470383	114.0139	192694.7631	2488000.187	0.1	1	4.12	99	RamsarFishpondFLW	Fishpond
HUN02	Autumn	2018-11-18	HUN0243422	15	13:28:00	2018	11	18	13	28	0	22.4692	114.01175	192470.7444	2487873.524	0.7	1	4.01	99	RamsarFishpondFLW	Fishpond
HUN02	Autumn	2018-11-18	HUN0243422	15	14:29:00	2018	11	18	14	29	0	22.469467	114.01235	192533.1221	2487901.876	1.4	1	4.06	99	RamsarFishpondFLW	Fishpond
HUN02	Autumn	2018-11-18	HUN0243422	15	15:29:00	2018	11	18	15	29	0	22.469667	114.011517	192447.7826	2487925.748	9.9	0	4.07	99	RamsarFishpondFLW	Fishpond
HUN02	Autumn	2018-11-18	HUN0243422	15	16:30:00	2018	11	18	16	30	0	22.4703	114.013867	192691.1814	2487991.058	0.2	1	4.08	99	RamsarFishpondFLW	Fishpond
HUN02	Autumn	2018-11-18	HUN0243422	15	17:31:00	2018	11	18	17	31	0	22.469917	114.013267	192628.5481	2487949.853	0.4	1	4.08	99	RamsarFishpondFLW	Fishpond
HUN02	Autumn	2018-11-18	HUN0243422	15	18:32:00	2018	11	18	18	32	0	22.473783	114.02105	193438.5497	2488362.248	0.7	1	4.08	99	RamsarFishpondFLW	Fishpond
HUN02	Autumn	2018-11-18	HUN0243422	15	19:32:00	2018	11	18	19	32	0	22.473867	114.020933	193426.6868	2488371.795	0.2	1	4.07	99	RamsarFishpondFLW	Fishpond
HUN02	Autumn	2018-11-19	HUN0243423	15	05:07:00	2018	11	19	5	7	0	22.472883	114.0217	193503.5004	2488261.196	0.2	1	4.07	99	RamsarFishpondFLW	Fishpond
HUN02	Autumn	2018-11-19	HUN0243423	15	06:08:00	2018	11	19	6	8	0	22.472783	114.020483	193377.9582	2488252.609	0.3	1	4.07	99	RamsarFishpondFLW	Fishpond
HUN02	Autumn	2018-11-19	HUN0243423	15	07:08:00	2018	11	19	7	8	0	22.469717	114.012367	192535.4253	2487929.541	0.6	1	4.07	99	RamsarFishpondFLW	Fishpond
HUN02	Autumn	2018-11-19	HUN0243423	15	08:09:00	2018	11	19	8	9	0	22.469833	114.011967	192494.4901	2487943.216	0.3	1	4.07	99	RamsarFishpondFLW	Fishpond
HUN02	Autumn	2018-11-19	HUN0243423	15	09:10:00	2018	11	19	9	10	0	22.470283	114.013733	192677.3448	2487989.45	0.3	1	4.07	99	RamsarFishpondFLW	Fishpond
HUN02	Autumn	2018-11-19	HUN0243423	15	10:11:00	2018	11	19	10	11	0	22.4702	114.012383	192538.1405	2487983.026	0.4	1	4.09	99	RamsarFishpondFLW	Fishpond
HUN02	Autumn	2018-11-19	HUN0243423	15	11:11:00	2018	11	19	11	11	0	22.4697	114.011467	192442.7066	2487929.507	0.7	1	4.14	99	RamsarFishpondFLW	Fishpond
HUN02	Autumn	2018-11-19	HUN0243423	15	12:28:00	2018	11	19	12	28	0	22.4704	114.013717	192675.9556	2488002.446	3.3	1	4.01	99	RamsarFishpondFLW	Fishpond
HUN02	Autumn	2018-11-19	HUN0243423	15	13:29:00	2018	11	19	13	29	0	22.470517	114.014067	192712.2565	2488014.692	0.2	1	4.03	99	RamsarFishpondFLW	Fishpond
HUN02	Autumn	2018-11-19	HUN0243423	15	14:30:00	2018	11	19	14	30	0	22.470383	114.013667	192670.7691	2488000.665	0.2	1	4.07	99	RamsarFishpondFLW	Fishpond
HUN02	Autumn	2018-11-19	HUN0243423	15	15:31:00	2018	11	19	15	31	0	22.469767	114.013867	192690.004	2487932.001	0.3	1	4.09	99	RamsarFishpondFLW	Fishpond
HUN02	Autumn	2018-11-19	HUN0243423	15	16:31:00	2018	11	19	16	31	0	22.469733	114.014	192703.625	2487927.961	0.4	1	4.1	99	RamsarFishpondFLW	Fishpond
HUN02	Autumn	2018-11-19	HUN0243423	15	17:32:00	2018	11	19	17	32	0	22.473517	114.020383	193369.2788	2488334.141	0.4	1	4.09	99	RamsarFishpondFLW	Fishpond
HUN02	Autumn	2018-11-19	HUN0243423	15	18:34:00	2018	11	19	18	34	0	22.473083	114.021	193431.8581	2488284.79	0	1	4.09	99	RamsarFishpondFLW	Fishpond
HUN02	Autumn	2018-11-19	HUN0243423	15	19:34:00	2018	11	19	19	34	0	22.47315	114.0209	193421.7082	2488292.418	1.3	1	4.09	99	RamsarFishpondFLW	Fishpond
HUN02	Autumn	2018-11-20	HUN0243424	15	05:07:00	2018	11	20	5	7	0	22.47305	114.020933	193424.886	2488281.271	0.6	1	4.07	99	RamsarFishpondFLW	Fishpond
HUN02	Autumn	2018-11-20	HUN0243424	15	06:08:00	2018	11	20	6	8	0	22.47315	114.021017	193433.7563	2488292.179	0.1	1	4.07	99	RamsarFishpondFLW	Fishpond
[truncated: 17,137 more rows]
